# Supplementary material for: Normalization of GC-MS Metabolomics Data in Adherent Cells: A Practical Comparison of Approaches
Source: Int J Mol Sci. 2026 Apr 2;27(7):3219. doi: 10.3390/ijms27073219 (PMC13073365; doi:10.3390/ijms27073219)
Supplement: Supplementary file 1 [file ijms-27-03219-s001.zip]

Archive with 1 entries (1 files):
- ijms-4187465-supplementary.xlsx
