# Supplementary material for: Normalization of GC-MS Metabolomics Data in Adherent Cells: A Practical Comparison of Approaches
Source: Int J Mol Sci. 2026 Apr 2;27(7):3219. doi: 10.3390/ijms27073219 (PMC13073365; doi:10.3390/ijms27073219)
Supplement: Supplementary file 1 [file ijms-27-03219-s001.zip › ijms-4187465-supplementary.xlsx]

## Sheet: Description
The supplementary Excel file contains three sheets with mean GC×GC-MS peak areas for detected metabolites from HepG2 and mesenchymal stromal cells.
Concentrations of total protein (BCA method) and DNA (in aliquot or pellet) are listed above column headers for each sample.
​
Sample naming (e.g., C21B):
For first metabolomic dataset: - A, B, C: Media producers.
For first metabolomic dataset:first digit = cell number per 100 µL, second digit 1–3 denotes extraction solvent (1: MeOH/CHCl₃/H₂O 7:2:1 v/v/v; 2: MeOH/H₂O 8:2 v/v; 3: ACN/IPA/H₂O 3:3:2 v/v/v).
For other datasets: first digit = cell number per 100 µL; second = replicate.
Suffix B = protein normalization; D = DNA normalization.
​
Data columns:
A: Feature name ("merged" = summed derivatives).
B: Parent metabolite InChIKey.
C: HMDB compound classification (subclass)
D+: Mean peak areas (n=3 technical replicates)
The metabolomics dataset includes columns labeled “R² XIC”, “R² Protein Aliquot”, “R² Protein Precipitate”, “R² DNA Aliquot”, “R² DNA Precipitate”, and “R² Cell number”. These columns report Pearson correlation coefficients (R²) calculated for each metabolite with respect to each normalization factor. Each value reflects the strength of the linear relationship between metabolite signal intensity …

## Sheet: First metabolom data
Cell number		count	2	2	2	3	3	3	6	6	6	2	2	2	3	3	3	6	6	6	2	2	2	3	3	3	6	6	6													Cell number		count	2	2	2	3	3
Protein Aliquot		mkg/ml	293	311	200	559	305	270	1089	702	582	220	251	220	318	379	305	946	692	612	236	147	248	592	364	307	802	602	692													DNA Aliquot		ng/μl	0.85	0.1	1.28	0.92	0.26
Protein Precipitate		mkg/ml	422	385	330	630	580	497	1297	1165	951	399	193	212	372	418	143	1274	1141	540	351	368	333	664	584	489	959	905	805													DNA Precipitate		ng/μl	0.25	0.57	0.73	1.99	1.31
XIC Protein			2.79317e+09	1.83217e+09	2.36552e+09	3.01278e+09	1.74261e+09	3.21604e+09	4.14858e+09	4.37142e+09	4.04216e+09	2.94981e+09	2.32767e+09	2.55268e+09	1.69364e+09	3.03256e+09	3.72828e+09	4.06899e+09	4.03838e+09	3.98501e+09	2.47924e+09	2.53523e+09	2.89732e+09	3.15611e+09	2.70634e+09	3.62466e+09	3.85657e+09	3.50838e+09	3.36213e+09	1				2				3				XIC DNA			4.91415e+08	1.96535e+09	2.25229e+09	2.13976e+09	2.13941e+09
Name	Subclass	INCHIKEY	A21B	B21B	C21B	A31B	B31B	C31B	A61B	B61B	C61B	A22B	B22B	C22B	A32B	B32B	C32B	A62B	B62B	C62B	A23B	B23B	C23B	A33B	B33B	C33B	A63B	B63B	C63B	R2 XIC	R2 Protein Aliquot	R2 Protein Precipitate	R2 Cell number	R2 XIC	R2 Protein Aliquot	R2 Protein Precipitate	R2 Cell number	R2 XIC	R2 Protein Aliquot	R2 Protein Precipitate	R2 Cell number	BlankAB	BlankBB	BlankCB	A21D	B21D	C21D	A31D	B31D
10-Heptadecenoic acid, (Z)-, TMS derivative	Fatty acids and conjugates	GDTXICBNEOEPAZ-FPLPWBNLSA-N	254139	85073.8	208922	474186	220354	412700	1145380	1.0677e+06	957339	428926	93971.4	140193	151604	343642	146347	606384	1.06382e+06	459786	218880	154373	130574	467398	245011	467588	312720	485177	437008	0.890652	0.784615	0.936517	0.947643	0.463541	0.52276	0.749448	0.586287	0.497797	0.397427	0.42363	0.370472	2343.77	1824.4	538.843	247150	1535808	1382476	2.84621e+06	1.80838e+06
Cholesterol, TMS derivative	Cholestane steroids	HVYWMOMLDIMFJA-DPAQBDIFSA-N	69462138	5.1148e+07	6.03526e+07	142000000	5.51941e+07	9.49953e+07	2.49667e+08	2.23333e+08	2.21333e+08	1.11667e+08	43335307	5.57755e+07	6.00418e+07	94065642	9.00679e+07	103000000	208000000	151000000	7.6502e+07	70329971	8.7477e+07	140000000	1.00694e+08	142000000	2.06333e+08	174000000	133745257	0.870744	0.818204	0.90711	0.915129	0.562264	0.348368	0.433002	0.57489	0.877383	0.76001	0.811082	0.696432	11362.9	136245	7018.66	2.02522e+06	7.29645e+06	7.78131e+06	17395999	12805530
L-Cysteine, 3TMS derivative	Amino acids, peptides, and analogues	XUJNEKJLAYXESH-REOHCLBHSA-N	6.3748e+07	2.5499e+07	2.97041e+07	83703665	4.76861e+07	8.07502e+07	1.44667e+08	1.55667e+08	1.11333e+08	7.2413e+07	3.38813e+07	4.38081e+07	3.66317e+07	7.78882e+07	6.86748e+07	1.29333e+08	1.37667e+08	1.01143e+08	6475963	8.5119e+06	22990283	19678197	22950337	5.10471e+07	7.96315e+07	5.88934e+07	5.42997e+07	0.897572	0.726079	0.884261	0.839833	0.786235	0.772733	0.791493	0.780299	0.886184	0.613901	0.691818	0.773979	18884.3	7845.82	5015.24	6.90014e+06	32067728	2.187e+07	4.60728e+07	4.16414e+07
Arachidonic acid, TMS derivative	Fatty acids and conjugates	YZXBAPSDXZZRGB-DOFZRALJSA-N	607045	324523	1.34769e+06	1.19114e+06	486804	1.94344e+06	2.55416e+06	1830365	3926779	976657	273275	1.06012e+06	443736	619624	982116	1.74986e+06	1.62623e+06	2.44287e+06	595044	451262	853749	1.06697e+06	535334	1.92265e+06	1.66875e+06	1.05805e+06	2.22793e+06	0.63224	0.29662	0.4225	0.631843	0.65473	0.508833	0.340461	0.695266	0.659894	0.394956	0.296833	0.425148	7490.65	5496.98	2298.18	127654	398382	1.05444e+06	969126	709566
Adonitol, 5TMS	Carbohydrates and carbohydrate conjugates	HEBKCHPVOIAQTA-ZXFHETKHSA-N	1421485	513237	1.65443e+06	1.9178e+06	501532	3.55173e+06	5456569	3.06367e+06	8509375	1213878	504493	2004289	869722	980779	2.79755e+06	4.51397e+06	2.84179e+06	4.20741e+06	829434	614600	3.47979e+06	1.99319e+06	981849	5.236e+06	3152170	2.08844e+06	5.00296e+06	0.610186	0.324101	0.428881	0.624688	0.712576	0.650306	0.390258	0.695039	0.495678	0.132992	0.0711983	0.166548	607.657	380.066	1821.94	179338	548298	1.58275e+06	1206715	710663
L-Tryptophan, 3TMS derivative	Indolyl carboxylic acids and derivatives	QIVBCDIJIAJPQS-VIFPVBQESA-N	5.69053e+06	3.67075e+06	9.10583e+06	9.1009e+06	3.46659e+06	1.61177e+07	2.25961e+07	1.97838e+07	2.98118e+07	6173016	2.85675e+06	9.65731e+06	4.34827e+06	5607040	4.47279e+07	2.13296e+07	1.62611e+07	5.04298e+07	2849615	2.85269e+06	1.68544e+07	7.19888e+06	5.30892e+06	2.25667e+07	14761635	10811949	1.93132e+07	0.799022	0.42182	0.590939	0.781558	0.48293	0.126138	0.00522345	0.285332	0.539592	0.116944	0.0755579	0.171417	313470	470622	407397	662586	2710533	6248097	5112229	3908144
d-Glucose, 2,3,4,5-tetrakis-O-(trimethylsilyl)-, o-methyloxime, 6-[bis(trimethylsilyl) phosphate] (merged)	Carbohydrates and carbohydrate conjugates	WQZGKKKJIJFFOK-GASJEMHNSA-N	1.44434e+07	1.26263e+07	5.88909e+06	1.87907e+07	1.30153e+07	1.35693e+07	3.59854e+07	3.83868e+07	3.17925e+07	1.31121e+07	7.30146e+06	6.25372e+06	1.06721e+07	1.77247e+07	3.9116e+06	3.43372e+07	3.88258e+07	1.71272e+07	7.37975e+06	1.58905e+07	6.46356e+06	2.44613e+07	2.25169e+07	1.49654e+07	2.75628e+07	3.11775e+07	1.88305e+07	0.784177	0.779396	0.939524	0.918372	0.382433	0.75878	0.95118	0.664412	0.339103	0.556907	0.770058	0.537371	58141.3	62239.5	79162.4	2.68233e+06	1.59031e+07	8616379	1.76124e+07	2.36283e+07
Uridine, 4TMS derivative (merged)	Pyrimidine nucleosides	DRTQHJPVMGBUCF-XVFCMESISA-N	2.82965e+07	15381000	6.07193e+06	4.53246e+07	1.55452e+07	7700867	88559396	5.14665e+07	3.3228e+07	3.17507e+07	8.97635e+06	4867071	2.27912e+07	2.22044e+07	2.52776e+07	8.53087e+07	4.83759e+07	2.63345e+07	21386499	1.43944e+07	10032725	3.89785e+07	2.2402e+07	1.35006e+07	5.71055e+07	3.78501e+07	1.27482e+07	0.489682	0.944884	0.74974	0.523754	0.404228	0.776153	0.813148	0.522777	0.275617	0.512117	0.533063	0.296389	162770	173219	187824	2.44866e+06	4.80882e+06	1.70548e+06	1.34665e+07	6.98128e+06
L-Lysine, 4TMS derivative	Amino acids, peptides, and analogues	KDXKERNSBIXSRK-YFKPBYRVSA-N	8.10497e+06	4797896	14332014	1.16829e+07	4.41937e+06	23102050	2.09999e+07	21549192	2.95678e+07	8400316	3.57524e+06	1.76958e+07	4992999	7.04301e+06	36181861	23840612	1.86139e+07	4.34337e+07	3356314	4340695	29099987	1.10164e+07	9522010	29713670	18655493	1.60509e+07	2.67998e+07	0.733114	0.227761	0.379332	0.571067	0.549032	0.179121	0.0257759	0.33907	0.404181	0.0705144	0.0360757	0.108055	34315.2	47518.5	46127.5	29740	585964	2600938	1.2809e+06	601681
Malic acid, 3TMS derivative	Beta hydroxy acids and derivatives	BJEPYKJPYRNKOW-UHFFFAOYSA-N	4537814	1.72139e+06	1.76767e+06	4936001	3968479	5.96593e+06	1.01735e+07	2.30695e+07	11809576	4.23346e+06	1.76532e+06	2.22075e+06	1.2322e+06	5484646	4.03483e+06	13440673	1.60535e+07	9.40327e+06	2.00854e+06	3226298	2.70115e+06	7.17929e+06	5.50659e+06	5.71036e+06	1.28765e+07	12339154	9102283	0.68922	0.370767	0.661341	0.706523	0.695765	0.808869	0.851156	0.82209	0.6911	0.832271	0.969836	0.892431	177561	286040	86962.7	109500	2.95199e+06	1.74374e+06	1.76583e+06	4.07195e+06
Palmitelaidic acid, TMS	Fatty acids and conjugates	SECPZKHBENQXJG-BQYQJAHWSA-N	4.00038e+06	2.27363e+06	3.23019e+06	6.69485e+06	4.03789e+06	4.63178e+06	1.46535e+07	1.49577e+07	1.30788e+07	6.79139e+06	2.48559e+06	2.1039e+06	2.3474e+06	6.38447e+06	3.12498e+06	9099001	1.61897e+07	6.32103e+06	3.75281e+06	4.2234e+06	2.3089e+06	7.19829e+06	4347830	7345689	1.15394e+07	8.13728e+06	4189319	0.84475	0.772986	0.947581	0.960116	0.45248	0.476117	0.711839	0.517481	0.642711	0.482724	0.566195	0.391053	102980	128260	128965	598103	4.01305e+06	2891135	6527833	4.71098e+06
Palmitic Acid, TMS derivative	Fatty acids and conjugates	IPCSVZSSVZVIGE-UHFFFAOYSA-N	567783	451178	681723	933056	633035	802942	2.06478e+06	2.10793e+06	1745099	949447	446770	449264	451545	881319	802039	1.40224e+06	2030469	804123	563720	684467	492861	1.04782e+06	759258	1.07539e+06	1.58707e+06	1375908	817636	0.841768	0.762144	0.940317	0.949385	0.539508	0.523652	0.738436	0.51672	0.726008	0.581755	0.723006	0.562586	1245.67	806.421	1347.68	4848292	8.7048e+06	8.04185e+06	1.05436e+07	9353741
5,8,11-Eicosatrienoic acid, (Z)-, TMS derivative	Fatty acids and conjugates	UNSRRHDPHVZAHH-WYTUUNCASA-N	45896.9	32000.6	29002.8	117836	45187.9	55190.3	279167	215019	139488	75611.1	21287.7	16423.1	36863	58996.3	292345	164644	144026	73261.4	59242.3	45452.1	84422.7	104723	57088.4	39631.6	184857	109320	45992.2	0.717605	0.956131	0.944208	0.796279	0.438923	0.117394	0.0592678	0.119622	0.306737	0.455163	0.413179	0.261812	1420.59	2035.09	1433.06	427478	1.32195e+06	1185582	2.41456e+06	1.83882e+06
О±-Linolenic acid, TMS derivative	Lineolic acids and derivatives	DTOSIQBPPRVQHS-PDBXOOCHSA-N	188568	228464	287983	402965	180733	569406	1453426	1.00334e+06	921819	289447	74454	260072	106515	235401	208808	746616	412070	524532	211008	171281	153674	297424	182222	379845	941787	410605	575361	0.781707	0.826933	0.876607	0.841822	0.61643	0.796559	0.661071	0.67461	0.669749	0.707005	0.656366	0.676048	5299.4	1528.56	2028.68	58787.3	139045	166572	262201	215927
11-Eicosenoic acid, (E)-,TMS derivative	Fatty acids and conjugates	BITHHVVYSMSWAG-MDZDMXLPSA-N	384944	199126	290412	628981	377875	580266	1.61275e+06	1.74766e+06	1.28994e+06	571528	190515	189867	172346	568541	262397	974288	1.78635e+06	663340	295235	362164	187574	654495	420098	635447	1.25507e+06	886704	654998	0.860534	0.753126	0.946274	0.938753	0.475009	0.526904	0.742415	0.578458	0.737948	0.736353	0.82094	0.699225	28605.6	33961.7	29980.7	11986.3	330074	184822	504505	346967
Heptadecanoic acid, TMS derivative	Fatty acids and conjugates	KEMQGTRYUADPNZ-UHFFFAOYSA-N	126620	82968.3	116536	214591	114445	191958	436406	406451	355004	171470	73637.7	115321	63429.2	160863	110548	228849	390009	155176	101076	84312.1	64098.8	184114	103014	171220	304005	176465	143522	0.891786	0.805572	0.937994	0.932712	0.478227	0.439184	0.676719	0.470032	0.70127	0.663716	0.646405	0.490298	173337	181066	117503	8474.6	91287	51760.8	179358	99236.2
10-Nonadecenoic acid, (Z)-, TMS	Organosilicon compounds	CTWRLNFUSGJYOR-PFONDFGASA-N	597045	609348	773870	1.23494e+06	754355	975752	2.36711e+06	2589131	2.08379e+06	1.17277e+06	538598	580731	527869	983477	1.12405e+06	1763817	2.22465e+06	1.00992e+06	719901	785675	649039	1236242	951245	1236281	1.87444e+06	1584482	1.08578e+06	0.833015	0.745547	0.928725	0.944748	0.639494	0.567082	0.736797	0.538539	0.759224	0.677105	0.797472	0.644746	149398	88165.9	82893.9	356539	1.56552e+06	1394351	2674920	1842687
Oxazole, 2-(8Z)-8-heptadecen-1-yl-4,5-dihydro-	Oxazolines	SOTODSFNXCLCGH-KTKRTIGZSA-N	376783	389782	223464	887764	290255	351862	2529685	2516966	1.10584e+06	296125	180156	205972	273899	322239	250706	2.17965e+06	1468283	365615	236139	272706	260582	466568	563315	310286	1.21161e+06	1.75929e+06	968041	0.685996	0.853404	0.907212	0.756747	0.373542	0.827186	0.916127	0.560297	0.406747	0.584968	0.809843	0.835805	89793.5	101116	99768.9	363587	1475703	1.07189e+06	2.70724e+06	2.14594e+06
Oxazole, 4,5-dihydro-2-pentadecyl-	Oxazolines	BJQFPPVYNUKSCM-UHFFFAOYSA-N	316837	328697	310929	963053	255675	304584	2821648	2720465	1.21124e+06	368345	141943	281407	297754	342764	192348	2.2312e+06	1.42831e+06	283825	183309	209024	257164	448331	511826	317432	1.19782e+06	1676700	944291	0.68833	0.862615	0.907714	0.760049	0.327285	0.783109	0.90115	0.499574	0.454878	0.619831	0.832862	0.860023	482005	579667	289556	540098	1.77244e+06	1.35591e+06	3.19236e+06	2.47222e+06
13-Octadecenoic acid, (E)-, TMS derivative	Fatty acids and conjugates	BDLLSHRIFPDGQB-AATRIKPKSA-N	8668937	3.71501e+06	7.65241e+06	1.32009e+07	8565129	11452315	25756815	27417069	2.25008e+07	1.22934e+07	5.48316e+06	5.76928e+06	5.1207e+06	12529354	6.80244e+06	1.71318e+07	2.90405e+07	12894992	7.78034e+06	8556104	5.25509e+06	1.37467e+07	9.27204e+06	14091274	2.0863e+07	16022941	11283685	0.886573	0.731382	0.926474	0.937954	0.481185	0.50106	0.719598	0.549999	0.732426	0.6208	0.710974	0.554645	83251.2	90970.9	81224.1	1.44062e+06	5.02182e+06	3.78443e+06	6.58646e+06	5592864
Glycidyl palmitate	Fatty acid esters	KYVUJPJYTYQNGJ-UHFFFAOYSA-N	676724	390695	389148	541247	416990	594940	1.02071e+06	1158568	1.04688e+06	419019	212519	249133	232655	381444	448168	681035	903629	403605	344724	375208	261926	488575	365682	445983	740431	816476	484226	0.892137	0.590492	0.805454	0.856168	0.620984	0.57667	0.739607	0.570083	0.56195	0.595643	0.801665	0.721323	12386.2	12192.8	11517.2	133735	720481	561486	1.59498e+06	893692
Pentanedioic acid, 2-[(trimethylsilyl)oxy]-, bis(trimethylsilyl) ester (merged)	Dicarboxylic acids and derivatives	JFCQEDHGNNZCLN-UHFFFAOYSA-N	1.0285e+06	583472	513171	1.28502e+06	526402	1.25168e+06	2.66701e+06	2.73207e+06	2.01493e+06	855855	455078	759632	563685	840170	900016	3.1096e+06	1.86485e+06	1.32086e+06	572313	515929	841281	1.25278e+06	897108	1.13997e+06	1.95625e+06	1.30539e+06	2.10716e+06	0.915785	0.771784	0.898962	0.858707	0.533654	0.891505	0.844018	0.647332	0.65524	0.851473	0.72211	0.782711	100.861	348.346	125.725	248687	1.61562e+06	1.52176e+06	2.40628e+06	2.25809e+06
Myristic acid, TMS	Fatty acids and conjugates	TUNFSRHWOTWDNC-UHFFFAOYSA-N	22113.8	14136	33874.7	52295	34207	41767.4	248624	294009	328614	69907.6	14239.8	18762.4	9661.16	56385.3	3362.48	78821.2	195222	32323.4	39833.1	33547	17200.3	58482.9	29278.5	99235.8	162661	60761	25088.9	0.758907	0.565302	0.805972	0.94345	0.276804	0.313973	0.610235	0.331862	0.55943	0.279561	0.29506	0.207434	2861.75	7066.23	8664.41	4.77465e+06	1.53733e+07	1.05764e+07	1.95184e+07	1.72312e+07
Uracil, 2TMS derivative	Pyrimidines and pyrimidine derivatives	ISAKRJDGNUQOIC-UHFFFAOYSA-N	9.36711e+06	2.34073e+06	2424581	1.91383e+07	6582347	8.39446e+06	5.66878e+07	3.18932e+07	19009347	10060676	3.19923e+06	3.59534e+06	4185880	8.36925e+06	7.7054e+06	3.7554e+07	3.04481e+07	1.46148e+07	4.15455e+06	4.35734e+06	2.16881e+06	1.6875e+07	6.91258e+06	5.54822e+06	3.07168e+07	1.80754e+07	13346127	0.603571	0.964057	0.852085	0.652029	0.567081	0.884573	0.948425	0.714955	0.539274	0.837831	0.824946	0.642814	1558184	701047	1.6611e+06	705129	3858955	2.69351e+06	10244131	6.12109e+06
2-Butenedioic acid, (E)-, 2TMS derivative	Dicarboxylic acids and derivatives	VZCYOOQTPOCHFL-OWOJBTEDSA-N	3.33499e+06	2978733	2707381	5.24243e+06	3.99083e+06	5511476	1.53349e+07	2.36234e+07	14397064	3258612	1.45283e+06	2.24489e+06	1847894	4.45931e+06	5304550	1.16403e+07	1.88955e+07	11035315	2161555	3502495	3.61048e+06	7949951	6083661	7.19034e+06	1.45405e+07	1.38857e+07	10517821	0.763355	0.569052	0.836426	0.866192	0.665594	0.679938	0.706497	0.82364	0.749352	0.823119	0.952061	0.896887	138781	100737	80651.6	239512	1.5885e+06	1444814	2.03976e+06	3223252
Butyl acid phosphate, 2TMS	Organic phosphoric acids and derivatives	FJTUUPVRIANHEX-UHFFFAOYSA-N	14973.6	3058.42	42923.8	80984.1	11085.9	85120	208109	263132	135109	36944.9	2616.22	23483.5	4303.96	33539.5	159876	156162	239907	271797	7274.08	6883.79	36769.2	66118.3	19990.1	79601.4	162279	84908.7	49161.1	0.84593	0.662518	0.839423	0.813057	0.785627	0.48992	0.315757	0.757846	0.840782	0.598322	0.587792	0.490997	32.3383	43.352	70.9012	6663.16	55244.1	82530.1	88801.1	73100.4
Propanoic acid, 3-[[bis[(trimethylsilyl)oxy]phosphinyl]oxy]-2-[(trimethylsilyl)oxy]-, trimethylsilyl ester, (S)-	Carbohydrates and carbohydrate conjugates	OSJPPGNTCRNQQC-REOHCLBHSA-N	6.66762e+06	3.33742e+06	2.05367e+06	9423232	3.84033e+06	6340842	1.7898e+07	2.02677e+07	12342669	7.59112e+06	2.34167e+06	3.2926e+06	3.92627e+06	6941553	5.73236e+06	2.38196e+07	17483898	1.25039e+07	4.0032e+06	4995739	4.01318e+06	1.19663e+07	8168071	7.0361e+06	18389527	1.47592e+07	1.1568e+07	0.834941	0.779228	0.903776	0.819013	0.612158	0.92723	0.914772	0.777636	0.618698	0.891584	0.950746	0.779737	60833.4	38364.2	60318.3	372249	2.31591e+06	1.46659e+06	3615297	3.4991e+06
D-Mannose, 2,3,4,5,6-pentakis-O-(trimethylsilyl)-, O-methyloxyme, (1Z)- (merged)	Carbohydrates and carbohydrate conjugates	WQZGKKKJIJFFOK-SVZMEOIVSA-N	8.1163e+06	8565322	4.29485e+07	9.98255e+06	1.06564e+07	4.73221e+07	29501807	5.67e+07	88653808	7.623e+06	6.56168e+06	3.35503e+07	4.68633e+06	14916073	109703620	2.38544e+07	43380418	9.72696e+07	4.38909e+06	1.00099e+07	83859718	12266055	1.47782e+07	93996595	18984426	2.92486e+07	26953854	0.436163	0.0475176	0.197957	0.428884	0.388333	0.029436	0.00665293	0.146843	0.116911	0.054452	0.0658434	0.0211521	89167.7	211924	135820	152804	1.71625e+06	1.36798e+06	2378039	2.03148e+06
9H-Purin-6-ol, 2TMS derivative	Purines and purine derivatives	FDGQSTZJBFJUBT-UHFFFAOYSA-N	3.06343e+07	14018756	8.39201e+06	4.35758e+07	1.57849e+07	1.88784e+07	7.8419e+07	5.98426e+07	34461347	3.04175e+07	9.69696e+06	9.74946e+06	2.20421e+07	25472157	1.14697e+07	7.47869e+07	51354969	23456969	17604488	1.56357e+07	1.03008e+07	40745067	23035596	1.7901e+07	5.75299e+07	42074977	2.90895e+07	0.645233	0.917747	0.816323	0.607751	0.327532	0.778328	0.928993	0.528274	0.47633	0.812142	0.824738	0.596964	5481.78	7162.11	11879.3	4.53728e+06	1.65386e+07	8914680	36480920	23563899
D-Erythro-Sphingosine C-18, 3TMS	Amines	WWUZIQQURGPMPG-KRWOKUGFSA-N	1.71734e+06	1.16571e+06	747496	2.8488e+06	1.27443e+06	1539089	6.30546e+06	5.69048e+06	3.65857e+06	2.16455e+06	898710	957241	1.30837e+06	1874914	3.48413e+06	5.9587e+06	4.50103e+06	3.56787e+06	1.10831e+06	1135830	1469171	2691414	1899506	2.1438e+06	3901831	3652977	2.77302e+06	0.761955	0.909858	0.952387	0.822274	0.773022	0.813982	0.695307	0.734504	0.755185	0.864147	0.93806	0.822297	59645.9	57509.8	43084.8	141083	819947	492925	1538896	1.35368e+06
Ethanolamine, 3TMS derivative (merged)	Amines	HZAXFHJVJLSVMW-UHFFFAOYSA-N	1.87125e+07	9.24421e+06	6.88061e+06	2.1358e+07	1.19393e+07	2.31011e+07	8.53396e+07	1.04592e+08	6.19276e+07	20995353	8.57501e+06	9.50002e+06	9.4155e+06	2.21622e+07	9.76391e+06	5.5374e+07	7.83364e+07	3.50572e+07	8.78105e+06	1.44826e+07	1.05398e+07	3.44579e+07	2.66175e+07	2.4855e+07	5.92157e+07	4.76117e+07	2.63507e+07	0.81193	0.699986	0.907198	0.878907	0.521473	0.710768	0.872486	0.7246	0.636636	0.732272	0.859586	0.657762	750341	550348	782665	70454.2	3.75877e+06	1.8011e+06	4.39523e+06	5.41935e+06
D-Altro-2-Heptulose, 1,3,4,5,6-pentakis-O-(trimethylsilyl)-, O-methyloxime, 7-[bis(trimethylsilyl) phosphate]	Carbohydrates and carbohydrate conjugates	HSNZZMHEPUFJNZ-SHUUEZRQSA-N	1.30311e+07	9.50578e+06	5124583	16110928	9.2389e+06	1.19451e+07	3.51286e+07	3.5395e+07	2.87587e+07	1.15588e+07	6.16279e+06	5315420	8.54512e+06	1.45252e+07	8.05321e+06	32803500	3.42642e+07	23208804	6455604	1.14716e+07	8.57535e+06	2.02609e+07	18608618	1.51186e+07	2.84828e+07	2.95167e+07	1.9626e+07	0.829179	0.80932	0.945219	0.910513	0.590913	0.883177	0.916262	0.865957	0.570895	0.731942	0.921655	0.751083	880.336	389.066	761.602	682748	6.25256e+06	3.85715e+06	7.99027e+06	7.23923e+06
L-Alaninamide, 3TMS	Amino acids, peptides, and analogues	HQMLIDZJXVVKCW-REOHCLBHSA-N	2257782	801182	3.86428e+06	2.84049e+06	1.14771e+06	7.77602e+06	7475865	5767190	8.05739e+06	2.46513e+06	1.0154e+06	3.67749e+06	1.16957e+06	1999061	4.31117e+06	1.52925e+06	4975798	5.86412e+06	8808.09	7698.54	867602	249125	147762	5.64941e+06	4.55414e+06	1.35195e+06	3.36175e+06	0.699842	0.271528	0.390105	0.528305	0.400373	0.0374891	0.00928087	0.219284	0.699648	0.192734	0.181536	0.266763	274.148	1018.71	244.757	16318.8	81216.1	129267	130731	110413
5'-Methylthioadenosine, 3TMS derivative	5'-deoxy-5'-thionucleosides	WUUGFSXJNOTRMR-IOSLPCCCSA-N	968627	1.02788e+06	582467	1320270	605869	1503335	2745821	2.59085e+06	1.52425e+06	370866	307917	429859	718578	643038	535356	1.37223e+06	2.1267e+06	673028	487226	71393.7	591027	1091388	1.01764e+06	754096	1.90695e+06	1775347	1.40877e+06	0.76432	0.783629	0.820019	0.700381	0.323719	0.597567	0.782822	0.60929	0.618884	0.877233	0.926414	0.845432	267.745	138.416	180.392	60738.3	445645	306018	750133	892396
Doconexent, TMS derivative	Fatty acids and conjugates	MBMBGCFOFBJSGT-KUBAVDMBSA-N	82164.1	51114	84251	169766	55367.8	131788	315491	224229	335380	104811	29621.7	76806.8	73845	61402.2	83694.9	288517	163261	205144	66881.9	45704.9	81849.2	122888	75772.5	141930	201450	131411	235372	0.806384	0.68706	0.754489	0.845223	0.551159	0.846286	0.69952	0.753463	0.675	0.734811	0.602832	0.715705	367.207	530.821	182.1	120592	367690	610027	915650	635855
Phosphoric acid, bis(trimethylsilyl) 2,3-bis[(trimethylsilyl)oxy]propyl ester (merged)	Non-metal phosphates	NBIIXXVUZAFLBC-UHFFFAOYSA-N	6.64222e+06	3.5812e+06	4.39562e+06	8.03096e+06	4.16574e+06	1.72411e+07	1.59543e+07	18606481	1.50942e+07	4.7478e+06	2.68472e+06	1.1628e+07	3.99624e+06	6.08051e+06	8.14043e+06	1.55742e+07	1.60868e+07	1.11863e+07	3.26524e+06	3.84311e+06	7.18497e+06	8.1726e+06	5.94249e+06	1.05525e+07	1.31199e+07	1.21691e+07	2.31163e+07	0.829917	0.374718	0.564411	0.644666	0.573223	0.616661	0.591929	0.612718	0.477631	0.559723	0.488106	0.684036	7170.78	5046.28	5280.9	4.30721e+06	1.96575e+07	1.33895e+07	2.07574e+07	2.5878e+07
Glycine, 3TMS derivative (merged)	Amino acids, peptides, and analogues	DHMQDGOQFOQNFH-UHFFFAOYSA-N	88876857	6.69757e+07	60580417	100252911	6.67243e+07	1.03131e+08	1.24225e+08	149008144	1.25017e+08	8.28205e+07	6.31918e+07	77695052	58708198	86769887	97680806	1.50652e+08	1.27226e+08	1.24147e+08	6.92434e+07	7.21539e+07	8.66415e+07	9.83905e+07	9.51686e+07	9.70465e+07	1.23502e+08	1.20335e+08	1.22579e+08	0.923202	0.554781	0.743189	0.776511	0.857303	0.841347	0.686206	0.799682	0.734161	0.841064	0.881831	0.898166	2.11024e+06	2.65557e+06	2.69234e+06	1.87144e+07	1.20992e+08	1.13351e+08	130637274	143170615
Inosine, 4TMS derivative	Purine nucleosides	UGQMRVRMYYASKQ-KQYNXXCUSA-N	10121796	3.55037e+06	1814761	1.74594e+07	4.42979e+06	5.64557e+06	3.61679e+07	2.00321e+07	11707646	1.29164e+07	2426902	3.08884e+06	8.47895e+06	8.23701e+06	1.86616e+06	30156835	1.72867e+07	4.6166e+06	8498837	3996907	2165488	1.80026e+07	5.35424e+06	4.10352e+06	2.61362e+07	1.44133e+07	9829531	0.544899	0.939238	0.750018	0.526615	0.198141	0.628116	0.824953	0.350711	0.364908	0.716827	0.63658	0.431134	4042.4	927.997	4300.68	1.08424e+06	2.79568e+06	1549775	8804911	4.77801e+06
D-Galactonic acid, 6TMS	Medium-chain hydroxy acids and derivatives	RGHNJXZEOKUKBD-MGCNEYSASA-N	140260	58155.7	132476	138282	76762.8	138854	496510	1.07329e+06	281473	92797.6	27441.8	67560.6	47313.4	133999	367186	443692	610845	428556	87199.2	82967.3	55473.1	188580	153288	474762	385745	346594	187852	0.578175	0.393704	0.613876	0.565899	0.824116	0.638114	0.534237	0.79309	0.766781	0.246399	0.351704	0.324526	0	0.555032	0	3175.24	76044.3	49247	70882.4	99936.4
D-Allose, pentakis(trimethylsilyl) ether, methyloxime (anti)	Carbohydrates and carbohydrate conjugates	WQZGKKKJIJFFOK-IVMDWMLBSA-N	1.57692e+06	1.04943e+06	448030	2.28299e+06	1.17823e+06	1302581	5923726	5.79209e+06	2.72553e+06	1523910	798709	638716	1357236	1.70068e+06	770193	5.57847e+06	4.29176e+06	1919985	668012	1.20493e+06	956404	2971699	1.77251e+06	1.65892e+06	4.57417e+06	3022710	1.97533e+06	0.694983	0.856096	0.914792	0.751735	0.396986	0.874998	0.981378	0.654361	0.594248	0.762202	0.79088	0.561533	347.741	94.4035	342.665	90590.7	649529	450784	2.168e+06	1.7601e+06
Bis(trimethylsilyl)-2-Methyl-2,4-bis(trimethylsilyloxy)glutarate	Organosilicon compounds	DREBYTFSFSHNDA-UHFFFAOYSA-N	471621	185292	461867	816130	274629	753298	678037	1514170	1038262	438153	146964	515762	308912	626581	625800	2.07789e+06	1.22379e+06	1.03124e+06	488808	491863	414543	857416	442583	792424	1996596	1.00877e+06	788445	0.754871	0.251454	0.465486	0.563607	0.606431	0.914406	0.796451	0.718626	0.63993	0.631764	0.622518	0.520451	227852	226904	229664	10434.7	121791	128960	216118	157832
3,9-Dihydro-1H-purine-2,6-dione, 3TMS	Purines and purine derivatives	LRFVTYWOQMYALW-UHFFFAOYSA-N	2.13381e+06	478195	390922	3.87109e+06	901321	2.93223e+06	1.22099e+07	5182929	3.56949e+06	2.31522e+06	467491	1.1359e+06	939453	1700200	1504805	9.33761e+06	5689526	2.88363e+06	938155	997700	928674	3203776	1.63475e+06	2051965	5.1845e+06	3624371	3.26386e+06	0.553829	0.901896	0.733677	0.542483	0.488437	0.865457	0.9013	0.617095	0.713262	0.917832	0.907492	0.771912	1299.98	2890.94	1256.88	33781.8	663078	332483	1365501	1.03112e+06
Cystathionine, 4TMS	Amino acids, peptides, and analogues	ILRYLPWNYFXEMH-UHFFFAOYSA-N	1756568	425144	122301	766505	406756	2402504	860533	5.43229e+06	2404634	1.27393e+06	688497	1.40962e+06	136189	1.80489e+06	984382	4.24156e+06	3148601	1.81615e+06	77117.6	242359	1.1949e+06	1.24153e+06	1.63299e+06	2477562	3645449	3608152	3.26802e+06	0.492295	0.0744865	0.268696	0.34255	0.589034	0.796488	0.828224	0.58037	0.812424	0.663573	0.776361	0.860266	2908.41	850.987	2119.73	1761.91	552252	303604	127805	504285
D-Xylose, 4TMS derivative	Carbohydrates and carbohydrate conjugates	SRBFZHDQGSBBOR-IOVATXLUSA-N	558413	360867	645888	920778	375340	1299684	1.44037e+06	4.05234e+06	4.00831e+06	675803	272148	856181	238475	671710	1.31006e+06	2.07024e+06	2.54392e+06	2.48286e+06	285286	395503	749360	704292	542749	1.51838e+06	1.36454e+06	914060	2.05063e+06	0.671075	0.222057	0.491382	0.704291	0.819029	0.652026	0.51215	0.840778	0.600097	0.389126	0.320902	0.487358	103770	76014	117643	741.734	173610	350027	134457	268931
Myo-Inositol, 6TMS	Alcohols and polyols	CDAISMWEOUEBRE-GPIVLXJGSA-N	1.43576e+07	7.82692e+06	5.40305e+06	1.4647e+07	7.77009e+06	1.83874e+07	3.20413e+07	2.98616e+07	1.48274e+07	11007426	7352700	1.18821e+07	7.77064e+06	1.35158e+07	9.14378e+06	26228321	2.56323e+07	1.27099e+07	8.32352e+06	8680994	6750247	1.93893e+07	12215813	1.02183e+07	22693165	23032340	2.24584e+07	0.742995	0.717432	0.758845	0.60893	0.488187	0.76753	0.917766	0.604865	0.493029	0.915901	0.938316	0.846082	7112.58	13186.4	15235.2	429243	4.76535e+06	2.73949e+06	7.34242e+06	5.28514e+06
2-Aminobutanoic acid, 2TMS	Amino acids, peptides, and analogues	QWCKQJZIFLGMSD-UHFFFAOYSA-N	2.56974e+06	1580177	2.44266e+06	3.3614e+06	2269922	2.6355e+06	7.79861e+06	8.359e+06	3860210	2746987	1.95666e+06	1.69775e+06	1.31493e+06	4.1171e+06	2.95848e+06	5.81929e+06	6880591	2.78953e+06	1.67056e+06	2188097	1.82919e+06	3.63984e+06	2596192	2.63522e+06	5.3329e+06	6.08913e+06	2332490	0.701394	0.756627	0.8612	0.71781	0.572349	0.625985	0.767026	0.52789	0.48233	0.509092	0.707155	0.543337	26701	5372.61	7402.39	258506	1.19861e+06	1.13116e+06	1.45833e+06	1393433
Myo-Inositol, 1,3,4,5,6-pentakis-O-(trimethylsilyl)-, bis(trimethylsilyl) phosphate	Alcohols and polyols	INAPMGSXUVUWAF-UYSNGIAKSA-N	964864	535840	742475	2.0356e+06	537010	1.43227e+06	3790038	3.10249e+06	3.60156e+06	1.35588e+06	554262	1.02474e+06	908400	958319	6.18457e+06	4.18774e+06	3.44788e+06	7237886	1.40984e+06	629895	2.49438e+06	1.7491e+06	1162408	2512060	3.11262e+06	1900369	2.26895e+06	0.878253	0.774339	0.852721	0.893373	0.628432	0.266965	0.0699471	0.453367	0.671805	0.34504	0.222128	0.273994	865.373	34.4362	694.361	4591.08	241512	230638	786632	554492
L-Leucine, TMS derivative	Amino acids, peptides, and analogues	ROHFNLRQFUQHCH-YFKPBYRVSA-N	449782	367137	378226	584735	314193	682041	915001	830823	1.04456e+06	460790	317920	427528	347362	408806	1.47186e+06	968595	872344	1.57817e+06	405800	299867	722974	516600	494932	858182	624685	678033	896404	0.882381	0.551016	0.686038	0.822138	0.622552	0.224407	0.0487728	0.402154	0.498473	0.186739	0.14135	0.27088	109695	98364.3	102133	234254	721323	821621	797332	769866
Dodecanoic acid, TMS derivative	Fatty acids and conjugates	POULHZVOKOAJMA-UHFFFAOYSA-N	973316	604353	723123	1.02378e+06	710549	1.30529e+06	2043275	2.20549e+06	1749034	1.05402e+06	783690	816405	472569	1.19289e+06	1.07977e+06	1.60641e+06	2.39053e+06	1.50556e+06	771192	746483	798452	1.16707e+06	887203	1.2579e+06	1.95691e+06	1.41401e+06	1.18289e+06	0.933762	0.659852	0.859703	0.875422	0.714345	0.555934	0.633668	0.651529	0.835316	0.712543	0.742347	0.649599	359513	432387	364487	132444	651005	571049	684268	703895
D-Galactofuranose, 1,2,3,5-tetrakis-O-(trimethylsilyl)-, bis(trimethylsilyl) phosphate	Carbohydrates and carbohydrate conjugates	AVVWPBAENSWJCB-RSVSWTKNSA-N	575530	359457	513792	936108	479082	1.00031e+06	1.51527e+06	2298619	1569105	729241	442100	598716	264314	965254	1726488	1.67989e+06	2.09006e+06	1.83532e+06	664815	578859	645800	1.05214e+06	854213	1245250	1.57592e+06	1312108	1.15694e+06	0.87001	0.519898	0.773235	0.831135	0.929547	0.524386	0.376741	0.679522	0.908196	0.721369	0.776294	0.708487	54073.4	40759.7	51707.1	7771.79	284278	194400	246706	303796
Adenine, 2TMS derivative	Purines and purine derivatives	GFFGJBXGBJISGV-UHFFFAOYSA-N	507977	286623	368884	1.26429e+06	638260	925198	3.10257e+06	3514295	1552712	829904	521629	1.02848e+06	303026	863185	4.08737e+06	2.83672e+06	2293004	3412652	635591	830222	586378	1.28669e+06	718058	1.33647e+06	2.53822e+06	2.17755e+06	1.46406e+06	0.742643	0.772302	0.905811	0.790782	0.715793	0.274346	0.0874672	0.386942	0.764307	0.703433	0.823952	0.770688	130365	23767.8	266847	6549.76	210670	220274	367674	370320
3-(2-Hydroxyethyl)imidazole-2-thione	Imidazolines	GCNMEFBQSQBIRA-UHFFFAOYSA-N	929010	468501	1.45886e+06	2735138	1.08391e+06	2.64869e+06	9082308	8.19941e+06	7.41792e+06	2687583	593906	1.28127e+06	451105	2214330	1.84657e+06	2.33281e+06	9455504	3389973	735509	1.11895e+06	814313	3151802	1.0739e+06	3218245	5.21277e+06	2635867	1602633	0.855482	0.778256	0.932181	0.954663	0.394288	0.251557	0.420474	0.402976	0.737853	0.506925	0.495405	0.340348	4719.4	5729.43	6203.5	86967.3	826711	857908	1362476	547730
D-Mannose, 5TMS derivative	Carbohydrates and carbohydrate conjugates	WQZGKKKJIJFFOK-QTVWNMPRSA-N	216864	207511	583342	615463	243856	618831	724926	4.97281e+06	4.40497e+06	409168	129592	315960	30267.7	458527	497464	988760	2.83238e+06	963946	121059	214787	210876	244170	140428	841212	640971	255131	181982	0.524618	0.146208	0.397911	0.594073	0.475506	0.409866	0.558719	0.547713	0.533601	0.0429904	0.0525039	0.0478114	63245	50223	54123.8	20969.9	242518	455246	231547	355652
Pyroglutamic acid, TMS derivative (merged)	Amino acids, peptides, and analogues	ODHCTXKNWHHXJC-VKHMYHEASA-N	38389049	1.76471e+07	2.2706e+07	3.51361e+07	2.02763e+07	5.40911e+07	6.75712e+07	7.5477e+07	8.2289e+07	3.71154e+07	2.08067e+07	3.4004e+07	1.43417e+07	3.4616e+07	48514607	7.57941e+07	6.61003e+07	7.16933e+07	2.94756e+07	22338703	36098828	4.75108e+07	2.88351e+07	5.97818e+07	67485316	52167688	62868916	0.922268	0.452416	0.669841	0.811444	0.913501	0.712164	0.538386	0.76746	0.914815	0.657295	0.570181	0.623093	5.07157e+06	3.43167e+06	2.9254e+06	7926303	5.74459e+07	6.8495e+07	4.81904e+07	6.53156e+07
Serine, 3TMS derivative (merged)	Amino acids, peptides, and analogues	MTCFGRXMJLQNBG-REOHCLBHSA-N	6.93994e+07	3.3158e+07	6.69539e+07	8.16169e+07	4.23335e+07	1.20492e+08	1.30513e+08	1.5683e+08	168825416	7.84604e+07	3.81093e+07	7.67846e+07	3.00222e+07	7.53971e+07	1.35197e+08	1.41862e+08	1.45502e+08	1.76841e+08	4.62159e+07	5.7619e+07	1.00614e+08	9.74643e+07	7.46361e+07	1.439e+08	1.43893e+08	1.033e+08	124999874	0.910996	0.373773	0.592055	0.760284	0.909345	0.478478	0.288642	0.651044	0.886868	0.410636	0.354975	0.393555	2.39784e+06	4.68255e+06	3.47966e+06	4.31088e+06	3.62705e+07	5.86826e+07	4.20866e+07	42551188
L-Glutamic acid, 3TMS derivative (merged)	Amino acids, peptides, and analogues	WHUUTDBJXJRKMK-VKHMYHEASA-N	87637829	4.84794e+07	5.88171e+07	8.16127e+07	5.5992e+07	137369700	1.16966e+08	1.62155e+08	1.52711e+08	86463656	6.06732e+07	9.86977e+07	3.20965e+07	104449893	110577626	141440587	1.36671e+08	144154904	6.40641e+07	7.43572e+07	9.62482e+07	1.14372e+08	8.33311e+07	1.34881e+08	1.40933e+08	1.32662e+08	136634533	0.835604	0.257984	0.486894	0.635098	0.912296	0.51128	0.368611	0.56641	0.945759	0.617982	0.608654	0.644079	361096	300890	282345	3.83987e+06	4.93839e+07	5.47873e+07	3.46973e+07	5.31097e+07
L-Proline, 2TMS derivative (merged)	Amino acids, peptides, and analogues	ONIBWKKTOPOVIA-BYPYZUCNSA-N	2.48963e+07	1.44246e+07	2.00827e+07	2.53048e+07	1.27529e+07	3.32471e+07	5.25828e+07	4.88907e+07	45024604	1.6152e+07	1.24114e+07	2.41184e+07	1.46243e+07	2.05471e+07	5.06661e+07	5.33719e+07	4.00387e+07	5.92246e+07	1.07867e+07	1.36503e+07	3.67873e+07	2.75948e+07	2.54127e+07	3.42381e+07	3.74597e+07	4.10272e+07	4.58337e+07	0.962884	0.663731	0.793792	0.822264	0.764802	0.50373	0.229715	0.625671	0.628345	0.469462	0.444357	0.561995	174620	193579	195659	2.43696e+07	1.0667e+08	1.52013e+08	1.43527e+08	137333848
D-Mannose, 2,3,4,5-tetrakis-O-(trimethylsilyl)-, O-methyloxime, 6-[bis(trimethylsilyl) phosphate]	Carbohydrates and carbohydrate conjugates	NBSCHQHZLSJFNQ-RWOPYEJCSA-N	4668.44	2119.42	2830.87	4559.89	2518.38	2843.85	12299.1	8815.08	10187.9	3127.69	2176.12	944.829	2109.15	5271.93	3864.57	15091.9	11168.6	9290.52	172.725	2520.93	2084.41	5139.03	4281.53	4687.33	7812.05	7898.4	5026.54	0.771926	0.816541	0.866203	0.848798	0.655322	0.96967	0.855778	0.86197	0.716965	0.682064	0.855046	0.716029	0	0	0	232012	2.2573e+06	1943206	1.5998e+06	2.90164e+06
6-Methyluracil, 2TMS derivative	Pyrimidines and pyrimidine derivatives	SHVCSCWHWMSGTE-UHFFFAOYSA-N	157499	20125.3	78581.4	135970	32187.3	182510	528279	637971	860587	140340	37729.9	75621.5	22312.6	137468	266842	872952	521070	597636	106265	162981	152827	528660	186780	392567	835469	405185	237005	0.789203	0.448362	0.676627	0.860093	0.735681	0.904793	0.698483	0.83516	0.653652	0.579984	0.541928	0.349378	13050.6	17541.5	12318.4	3421.41	45399.9	90242.7	59464.4	51225.3
L-Aspartic acid, N-acetyl, N,O,O-tris-TMS	Amino acids, peptides, and analogues	OTCCIMWXFLJLIA-BYPYZUCNSA-N	1.07877e+06	386224	1.26738e+06	1.42576e+06	516713	574253	3.03481e+06	3.22417e+06	3046238	1.06025e+06	532012	321054	411834	1252611	2090045	2.97299e+06	3.37302e+06	3.63898e+06	582982	1116879	1.0359e+06	1699849	1256462	1911335	2.84014e+06	2.28227e+06	732802	0.81159	0.660668	0.805372	0.845819	0.855064	0.671852	0.486268	0.860715	0.616488	0.33296	0.455142	0.295357	1596.35	516.448	306.053	31997.5	482778	989274	778818	634926
2-Aminomalonic acid, N,O,O,-TMS	Amino acids, peptides, and analogues	JINBYESILADKFW-UHFFFAOYSA-N	4953928	1869411	2.91879e+06	7.38306e+06	2816639	7.8491e+06	16347082	22053357	1.40745e+07	6812251	1.63726e+06	3.95139e+06	1594919	7.21633e+06	4.34803e+06	1.60352e+07	1.92595e+07	9712811	2604932	3.65141e+06	4.31089e+06	8.92614e+06	5228343	7.84476e+06	19298134	1.08883e+07	9011523	0.893504	0.627489	0.849428	0.860408	0.641166	0.74188	0.869713	0.714866	0.755764	0.764558	0.764492	0.6502	1047.16	3108.63	1916.41	2702.26	262008	300264	291195	170027
2,5-Bis((trimethylsilyl)oxy)pyrazine	Pyrazines	KYQCOXFCLRTKLS-UHFFFAOYSA-N	7.11591e+06	1552268	2461889	7.62628e+06	1351942	4.33632e+06	1.51235e+07	1.67832e+07	1.84891e+07	4.9614e+06	1215266	1.64198e+06	1128761	3467115	3.63124e+06	2.08482e+07	1.37699e+07	7863888	5.04617e+06	5.34314e+06	1.25687e+07	2.05492e+07	1.0418e+07	1.82715e+07	4.02571e+07	2.05344e+07	2.18742e+07	0.875937	0.606133	0.767238	0.850121	0.573489	0.898106	0.904854	0.692751	0.807619	0.786133	0.700162	0.611729	113272	92809.3	114309	21845.9	750930	1.05989e+06	767846	1.06464e+06
2-Aminoadipic acid, 3TMS derivative	Amino acids, peptides, and analogues	OYIFNHCXNCRBQI-UHFFFAOYSA-N	454078	122860	225419	435013	149624	605128	1141801	1.09476e+06	1255135	372858	131278	313281	113054	379143	508362	1.18455e+06	839217	801298	177098	224335	443204	710954	308275	819623	928961	668185	702321	0.930273	0.59336	0.772904	0.877874	0.8083	0.861515	0.715368	0.782164	0.948736	0.604015	0.53173	0.483036	770.756	59.4774	568.151	10713.4	115843	218183	153669	145567
2,3,4-Trihydroxybutyric acid tetrakis(trimethylsilyl) deriv., (, (R*,R*)-)	Carbohydrates and carbohydrate conjugates	JPIJQSOTBSSVTP-PWNYCUMCSA-N	718040	181335	930265	826516	247858	845335	2.38415e+06	1.60643e+06	2.62151e+06	588789	242440	446895	250054	578875	1.4456e+06	1.59735e+06	1.49718e+06	2225910	514920	606358	1.00124e+06	1.29336e+06	495560	1.87446e+06	1.5174e+06	1.02497e+06	939966	0.769735	0.570237	0.663247	0.77911	0.82378	0.520161	0.2782	0.722501	0.712813	0.166904	0.125228	0.100644	2158.03	4536.8	2491.01	20258	177107	558915	376578	226924
N-Acetyl glucosamine methoxime, tetrakis(trimethylsilyl)	Carbohydrates and carbohydrate conjugates	OVRNDRQMDRJTHS-FMDGEEDCSA-N	89862.5	112266	26215.5	229135	93389.4	64048.5	877218	550282	414750	85660.1	20758.2	26494.1	125185	149251	183205	712461	606244	376519	155099	75606.6	119336	211353	187313	149188	386151	455710	249677	0.626892	0.968377	0.925079	0.780542	0.607135	0.951343	0.898423	0.875778	0.484686	0.675825	0.840494	0.783567	0	0	0	2272735	9.45356e+06	7294986	8.03338e+06	1.09059e+07
DL-Phenylalanine, TMS derivative	Amino acids, peptides, and analogues	COLNVLDHVKWLRT-QMMMGPOBSA-N	1.1308e+06	833301	1.75566e+06	1.86091e+06	614751	3.1873e+06	4709389	3.25052e+06	5.87924e+06	1272285	565033	1.65672e+06	1.0658e+06	999607	7624393	3.92947e+06	4.37525e+06	7.80855e+06	450764	526059	2844086	1.73144e+06	1.07892e+06	4273301	3144028	2062176	3.72674e+06	0.738701	0.434015	0.550114	0.724251	0.585067	0.187723	0.0375432	0.378382	0.656819	0.205954	0.145392	0.239228	8690.8	974.747	13708.7	115821	147055	359743	320372	227793
Erythritol, 4TMS derivative	Carbohydrates and carbohydrate conjugates	UNXHWFMMPAWVPI-ZXZARUISSA-N	268587	144222	390294	392196	196287	638639	896770	943817	923480	341720	134335	401629	171457	317814	668257	786834	715763	846552	147818	177689	500853	390752	259276	694410	673579	625286	750127	0.916007	0.518509	0.725116	0.844461	0.873945	0.561961	0.356892	0.692719	0.830458	0.444756	0.416667	0.555561	627.373	438.874	5560.47	12832.6	160843	412865	233667	313823
N-Trimethylsilylstearamide	Carboximidic acids	LYRFLYHAGKPMFH-UHFFFAOYSA-N	364448	338980	522736	648389	391980	727524	891267	837130	1311214	449128	339924	532149	352030	483921	1.79497e+06	669546	778350	1778919	371190	346770	526284	469153	343813	681463	635837	514782	599485	0.692518	0.350612	0.50755	0.725806	0.414819	0.0486174	0.00242411	0.183738	0.805805	0.287614	0.220742	0.309668	187954	174437	167909	268695	882883	1.11713e+06	1.22066e+06	1.10328e+06
D-(-)-Citramalic acid, 3TMS derivative	Fatty acids and conjugates	XFTRTWQBIOMVPK-UHFFFAOYSA-N	1.30125e+06	526425	416349	1.20795e+06	639432	778764	2983324	3.78198e+06	1.94466e+06	1.0661e+06	621557	396542	330392	1445486	831115	2.56438e+06	2958289	1.35737e+06	1.82358e+06	1.63207e+06	1.98227e+06	4.19763e+06	1.89312e+06	1.7338e+06	4.1754e+06	3.81361e+06	2.30097e+06	0.763764	0.690675	0.852187	0.761455	0.608349	0.736243	0.860291	0.658793	0.369231	0.656504	0.608148	0.372908	8396.17	2198.28	3339.83	16385.7	403683	249049	359208	494083
Lanthionine, N,N',O,O'-tetrakis(trimethylsilyl)-	Amino acids, peptides, and analogues	DWPCPZJAHOETAG-IMJSIDKUSA-N	230774	395247	144944	438237	218201	331564	963228	663325	909884	216283	148386	208306	195180	232638	1.05046e+06	1.68702e+06	655352	912307	506408	397177	559915	612369	752506	318875	447809	789162	511131	0.657284	0.777554	0.800899	0.837283	0.619304	0.659578	0.395052	0.537432	0.0145868	0.0568672	0.108313	0.0534563	50556.6	31455.1	43169.7	5989.96	147142	90283.4	211225	271938
Guanosine, 5TMS derivative	Purine nucleosides	NYHBQMYGNKIUIF-UUOKFMHZSA-N	1.06628e+06	214709	18572.5	2.70343e+06	298899	168040	6.72719e+06	1.08027e+06	313522	2.04146e+06	163528	169159	1.0395e+06	636446	659373	5369579	1244160	430009	995471	240128	11756.5	2.6457e+06	354490	195976	4.11469e+06	1010400	268527	0.2225	0.742484	0.4283	0.22062	0.16229	0.500734	0.555166	0.214784	0.238514	0.464326	0.359172	0.174242	0	0	0	35696	157472	48450.2	1.34207e+06	342381
L-Threonine, 3TMS derivative (merged)	Amino acids, peptides, and analogues	AYFVYJQAPQTCCC-GBXIJSLDSA-N	1.14189e+07	6.1382e+06	1.3612e+07	1.39424e+07	7.08181e+06	2.79002e+07	2.83001e+07	3.19642e+07	35766141	1.07731e+07	6.28883e+06	1.8367e+07	5.08205e+06	1.2213e+07	31985354	3.15907e+07	2.62323e+07	4.27216e+07	5.85378e+06	7.79481e+06	2.44366e+07	1.56006e+07	1.25878e+07	2.98499e+07	25249289	22064002	3.15296e+07	0.857469	0.341599	0.550622	0.72567	0.761426	0.40184	0.166578	0.563872	0.672311	0.288635	0.237282	0.366589	162378	292548	196826	1.13235e+06	1.10979e+07	2.18325e+07	1.44203e+07	1.44576e+07
D-(+)-Cellobiose, octakis(trimethylsilyl) ether, methyloxime (isomer 2) (merged)	Carbohydrates and carbohydrate conjugates	GUBGYTABKSRVRQ-QRZGKKJRSA-N	4.31057e+06	3.9804e+06	141388	4.8815e+06	3.32482e+06	210034	1.20123e+07	14642816	605781	3.90766e+06	1.44749e+06	124943	3.27819e+06	2.81358e+06	2.27809e+06	1.16103e+07	7.9563e+06	822029	2.76634e+06	2.87351e+06	312844	6.31979e+06	4.41228e+06	469755	8.70644e+06	5.12593e+06	238476	0.302835	0.572798	0.570458	0.349906	0.241888	0.642396	0.826895	0.378382	0.0850067	0.307296	0.351939	0.132102	5339.57	48278.1	45857.1	123534	1.71605e+06	61515.9	1.57992e+06	2.08971e+06
ОІ-D-Tagatopyranose, 1,2,3,4,5-pentakis-O-(trimethylsilyl)-	Carbohydrates and carbohydrate conjugates	LKDRXBCSQODPBY-VANKVMQKSA-N	459850	236675	302679	497861	270631	428829	815660	1.12847e+06	836385	439404	281030	324879	218357	426638	1.14572e+06	1.01906e+06	792997	1534656	326818	361402	589011	552377	486398	767128	811967	866594	628593	0.8862	0.570356	0.79672	0.83046	0.724237	0.360067	0.123341	0.538791	0.880755	0.435367	0.534401	0.554698	64417.5	71616.2	65971.8	13357.5	230723	257426	222486	293457
L-Aspartic acid, 3TMS derivative (merged)	Amino acids, peptides, and analogues	CKLJMWTZIZZHCS-REOHCLBHSA-N	5.77149e+06	3.26712e+06	2.90945e+06	6.24609e+06	3.78228e+06	9.98497e+06	12201444	5.18267e+07	2.21122e+07	1.04165e+07	7.11685e+06	7.86271e+06	1.21968e+06	1.49353e+07	31965702	3.74785e+07	2.16071e+07	4.75017e+07	4.49751e+06	7.7494e+06	1.60797e+07	1.10371e+07	1.13794e+07	2.34281e+07	2.77847e+07	2.20406e+07	1.86967e+07	0.554371	0.212988	0.476948	0.546679	0.773094	0.476484	0.191043	0.586833	0.898089	0.412813	0.471133	0.535779	261426	327064	407220	67817.2	6.20336e+06	6.4984e+06	1.72988e+06	4.3343e+06
Pyrimidine, 5-methyl-2,4-bis[(trimethylsilyl)oxy]-	Pyrimidines and pyrimidine derivatives	CZPWVGJYEJSRLH-UHFFFAOYSA-N	539928	241736	638359	1.59415e+06	1.03448e+06	893911	3.57828e+06	1.92785e+06	2.64911e+06	858916	621862	757149	365695	599899	1.07381e+07	2.46768e+06	1.70722e+06	5.68518e+06	486178	353860	635229	901331	392071	1.17796e+06	1759528	965693	766232	0.635211	0.859215	0.852327	0.817019	0.296953	0.00979487	0.0224376	0.0528183	0.838318	0.50369	0.458605	0.395583	405147	209501	596282	91352	201241	484328	516088	231562
N-Hydroxypropanamide, 2TMS	Carboxylic acid derivatives	RSIPQHOWTCNEBI-UHFFFAOYSA-N	1.70206e+06	814018	1.58492e+06	2814655	1312052	3.98455e+06	6.92847e+06	7.3333e+06	5.20129e+06	2.8255e+06	884428	1.54954e+06	975491	2.23704e+06	2.9966e+06	1.67266e+07	5.34671e+06	3.85345e+06	1521575	1.35372e+06	2.2716e+06	2.55869e+06	2.02738e+06	2.85408e+06	6.12257e+06	4.26441e+06	3545587	0.911782	0.680703	0.86148	0.864642	0.389307	0.7623	0.682908	0.449164	0.781804	0.747852	0.775903	0.760161	8349.51	2585.92	2260.61	1.57606e+07	57820004	4.44837e+07	4.09722e+07	4.55736e+07
N,9-bis(Trimethylsilyl)-6-[(trimethylsilyl)oxy]-9H-purin-2-amine	Purines and purine derivatives	UYTPUPDQBNUYGX-UHFFFAOYSA-N	895161	281851	94979.9	2.7429e+06	355911	124761	6314950	915879	231594	813391	202835	118364	779579	672968	587813	4.4782e+06	946246	154797	665661	516966	109970	1.02239e+06	515904	151908	2.15688e+06	964311	123363	0.195628	0.721775	0.400886	0.198696	0.167218	0.577126	0.571632	0.251623	0.185288	0.374115	0.388011	0.211544	784.675	0	692.112	33737.7	203887	40292.6	1.19854e+06	337301
Asparagine, 3TMS derivative (merged)	Amino acids, peptides, and analogues	DCXYFEDJOCDNAF-REOHCLBHSA-N	1.11853e+06	357763	344647	720856	301972	3.34404e+06	1.01591e+06	4.06904e+06	4.03443e+06	924793	406815	1.63098e+06	192639	894090	4.66826e+06	4.66824e+06	1.68507e+06	7.28369e+06	470946	544422	2.84903e+06	1.70212e+06	1.29339e+06	4.05601e+06	3.12718e+06	2.43484e+06	4.36728e+06	0.56057	0.0566877	0.241197	0.428054	0.559655	0.297545	0.0647749	0.421436	0.637973	0.271494	0.210255	0.344319	53540.7	36658.6	56774.1	45284	756910	1031331	246055	620212
Urea, 2TMS derivative	Ureas	XSQUKJJJFZCRTK-UHFFFAOYSA-N	7.96104e+06	2.90396e+06	3.72858e+06	8.48607e+06	2.76468e+06	1.45674e+07	2.12694e+07	1.49735e+07	1.54574e+07	8.19332e+06	4551386	1.16817e+07	4.39625e+06	7.60634e+06	1.44583e+07	16992840	1.14901e+07	18404892	7.40178e+06	4.69449e+06	7.70357e+06	1.07886e+07	6.467e+06	13495210	1.87959e+07	8085285	27124773	0.857755	0.634201	0.687268	0.686829	0.717934	0.411568	0.186981	0.482355	0.407903	0.511925	0.345702	0.485871	1.8412e+06	2935490	2.80756e+06	721441	2.22022e+06	2.40222e+06	3809821	1.91953e+06
L-Glutamine, 3TMS derivative	Amino acids, peptides, and analogues	ZDXPYRJPNDTMRX-VKHMYHEASA-N	2559508	1.00797e+06	2.41487e+06	2.56913e+06	975599	9336662	6.16734e+06	7964284	1.07737e+07	2.24894e+06	964837	5044439	812235	1.96278e+06	10821189	1.00429e+07	4982187	15805747	1.07719e+06	1.25986e+06	7.86423e+06	3.67745e+06	2639511	9.95699e+06	6.01449e+06	5204018	12411691	0.678688	0.158033	0.335851	0.533445	0.575721	0.283558	0.0645033	0.421398	0.4191	0.160756	0.100174	0.233599	3080.54	8784.62	2797.94	254756	2.79755e+06	5.21792e+06	1926768	3301612
D-Fructose, 1,3,4,5,6-pentakis-O-(trimethylsilyl)-, O-methyloxime	Carbohydrates and carbohydrate conjugates	LKDRXBCSQODPBY-VRPWFDPXSA-N	397626	454944	1342318	615012	533946	2084379	2139313	3863358	4319931	448089	402761	1327091	288700	885898	3.04882e+06	2204279	2.64914e+06	3.41616e+06	274376	405437	2.30198e+06	721702	779957	3.07053e+06	1501710	2426480	2536099	0.682688	0.222416	0.485899	0.72251	0.743114	0.331251	0.136356	0.532831	0.486588	0.0805874	0.0944779	0.217297	33285.1	63533.5	60197.9	10139.3	434222	1.38346e+06	464404	685370
Ribonic acid, 2,3,4,5-tetrakis-O-(trimethylsilyl)-, trimethylsilyl ester	Carbohydrates and carbohydrate conjugates	QXKAIJAYHKCRRA-BXXZVTAOSA-N	150562	34233.2	203395	168499	46491.1	194763	504451	354926	874986	137846	37776.5	91291.7	60126	91150.9	393576	441029	368151	783886	105376	80012.6	241721	256696	110104	511089	391617	184691	270989	0.598531	0.332703	0.459857	0.662883	0.666766	0.426623	0.182906	0.654208	0.686106	0.155678	0.100827	0.110187	3366.47	2163.55	2305.94	3330.92	24911.3	113878	54246.8	30994.8
Homoserine, 3TMS derivative	Amino acids, peptides, and analogues	UKAUYVFTDYCKQA-UHFFFAOYSA-N	1.25634e+06	121561	104330	57248.6	129831	1.83048e+06	1751715	3.37322e+06	36893.7	743044	575865	576322	129823	966478	981080	2.7187e+06	1.98772e+06	1611866	639245	547828	446604	1.05024e+06	591825	560407	1.50776e+06	1446132	1.01672e+06	0.413232	0.179623	0.305045	0.234897	0.763872	0.893052	0.780261	0.754458	0.490666	0.807674	0.876888	0.760335	108433	116440	125312	13098.1	271994	134217	76602.5	112738
H-His-NH2, 2TMS	Amino acids, peptides, and analogues	CRBYFJCXMZNLTO-XRIGFGBMSA-N	198917	154096	194612	276779	124973	342511	514464	375744	541064	173065	78009.3	241978	208478	128617	550908	634177	349716	748918	31222.2	61348.5	284532	139261	125865	303853	319809	242830	508664	0.828893	0.579598	0.658166	0.773431	0.585488	0.450687	0.177385	0.570532	0.515073	0.3646	0.285221	0.472854	21881.1	27248.2	28644.8	4217.52	55030.2	133428	101665	81292
L-Alanine, 2TMS derivative (merged)	Amino acids, peptides, and analogues	QNAYBMKLOCPYGJ-REOHCLBHSA-N	2.71537e+06	1.24232e+06	3.85672e+06	3.37854e+06	1.78747e+06	6034882	9.66647e+06	1.02781e+07	1.33706e+07	2.14334e+06	1.41202e+06	3.89903e+06	1.89717e+06	2.2952e+06	1.09092e+07	1.07717e+07	5.18255e+06	1.44778e+07	1.62981e+06	2.14115e+06	9.06896e+06	3.0868e+06	3.6382e+06	6.46768e+06	7.21511e+06	7.02176e+06	9.29599e+06	0.826857	0.432205	0.65526	0.849299	0.595438	0.353791	0.0980718	0.476004	0.422545	0.220105	0.181235	0.341027	212100	202552	227524	1.92442e+07	1.2535e+08	2.21179e+08	1.16637e+08	1.65343e+08
L-Valine, 2TMS derivative	Amino acids, peptides, and analogues	KZSNJWFQEVHDMF-BYPYZUCNSA-N	6.32231e+06	3.41802e+06	8.64605e+06	9.29656e+06	3.68417e+06	1.5103e+07	1.81588e+07	1.66047e+07	2.10591e+07	5.64381e+06	2.6054e+06	9748546	4.28105e+06	5.17024e+06	2.40261e+07	2.14083e+07	1.33884e+07	2.93236e+07	3.10194e+06	3.29196e+06	1.80616e+07	7226910	6.44541e+06	1.71475e+07	1.41328e+07	1.13034e+07	2.03879e+07	0.863477	0.42533	0.581599	0.738358	0.637831	0.332331	0.099262	0.473673	0.453799	0.170118	0.107588	0.234036	115275	231760	124342	3.47895e+06	1.3956e+07	3.3661e+07	2.86051e+07	1.93936e+07
2-Palmitoleoylglycerol bis-trimethylsilyl ether (merged)	Monoradylglycerols	BBNYCLAREVXOSG-UHFFFAOYSA-N	7.56577e+06	9.9189e+06	9.72991e+06	1.08493e+07	7.76709e+06	7.66025e+06	1.11386e+07	8.58367e+06	1.07767e+07	5.8693e+06	4.71721e+06	4.75867e+06	8.59097e+06	5.65056e+06	6.89238e+06	8.99482e+06	1.05179e+07	7.51929e+06	1.04502e+07	6.82976e+06	1.06418e+07	1.01564e+07	1.0305e+07	1.03846e+07	1.05627e+07	1.0602e+07	1.09348e+07	0.0990609	0.339298	0.162376	0.154722	0.229239	0.556997	0.622446	0.649109	0.227935	0.267789	0.167802	0.188631	1.87208e+06	4.34924e+06	2.07338e+06	1.86871e+07	2.07941e+07	1.95375e+07	3.50431e+07	33701490
Lactic Acid, 2TMS derivative	Alpha hydroxy acids and derivatives	JVTAAEKCZFNVCJ-UHFFFAOYSA-N	73178140	6.15959e+07	93318050	7.03481e+07	55161913	1.23667e+08	1.18333e+08	1.31667e+08	145000000	5.88735e+07	5.49092e+07	1.05333e+08	4.92668e+07	7.70091e+07	126000000	1.20333e+08	1.16667e+08	1.37333e+08	1.10333e+08	6.08858e+07	1.27333e+08	8.28186e+07	87450276	1.29333e+08	1.00295e+08	1.19333e+08	141000000	0.758554	0.229462	0.418024	0.604434	0.722783	0.35394	0.159378	0.478829	0.206787	0.0613331	0.0328466	0.148874	1.04435e+07	15196893	1.54744e+07	61241664	189000000	2.87667e+08	2.36333e+08	2.07667e+08
L-Cystine, 4TMS derivative	Amino acids, peptides, and analogues	LEVWYRKDKASIDU-IMJSIDKUSA-N	2665200	5.02091e+06	837716	7.16227e+06	3.1934e+06	3.89989e+06	11054735	7994628	4.42768e+06	2.38541e+06	780271	1.84974e+06	1.2371e+06	3038687	1.32328e+06	19353260	9058710	4.10521e+06	3.56494e+06	6.91198e+06	2.9352e+06	1.18557e+07	10328160	979853	4.93929e+06	1.13675e+07	4.37888e+06	0.404647	0.860867	0.687062	0.477803	0.383529	0.847581	0.846035	0.541416	0.0091372	0.0822561	0.15097	0.0335299	9264.56	5031.45	4719.65	177484	1.06166e+06	703300	1.31829e+06	2.03152e+06
Pantothenic acid tritms (merged)	Alcohols and polyols	GHOKWGTUZJEAQD-ZETCQYMHSA-N	810191	386848	1.81688e+06	872227	354323	2.14566e+06	2.56767e+06	2059813	4.30966e+06	589480	374740	1.3526e+06	532190	803037	4.07959e+06	1.81702e+06	1.47951e+06	4.23234e+06	436616	390143	1.678e+06	1.12756e+06	545497	2.40657e+06	1.53954e+06	1.46217e+06	2.71652e+06	0.585814	0.202258	0.334127	0.549277	0.442551	0.0869981	8.24767e-05	0.225107	0.539779	0.216111	0.149686	0.286107	13250.1	10712.9	12120.2	61782.3	230870	820900	377667	333140
Silanol, trimethyl-, phosphate (3:1)	Non-metal phosphates	NBIIXXVUZAFLBC-UHFFFAOYSA-K	1890000000	1.29667e+09	1.61667e+09	1850000000	1130000000	1.83333e+09	1970000000	2.07667e+09	1.88333e+09	2.00333e+09	1.81667e+09	1.63667e+09	1160000000	2.06333e+09	2.01333e+09	2020000000	2.07667e+09	1790000000	1820000000	1.89667e+09	1740000000	1.96333e+09	1.77667e+09	2030000000	2.01667e+09	1.96667e+09	1.73333e+09	0.79947	0.311316	0.328986	0.325482	0.550384	0.111383	0.125825	0.0724831	0.355829	0.0782237	0.135951	0.0547077	3.53451e+07	3.11222e+07	2.52951e+07	241000000	8.08667e+08	7.90333e+08	777000000	771000000
L-Tyrosine, 3TMS derivative (merged)	Amino acids, peptides, and analogues	OUYCCCASQSFEME-QMMMGPOBSA-N	2.02083e+07	1.20972e+07	2.72072e+07	3.02989e+07	1.17499e+07	4.99729e+07	7.02829e+07	6.46522e+07	8.88758e+07	2.07638e+07	9.18509e+06	2.87796e+07	1.48701e+07	1.89874e+07	1.31826e+08	6.88665e+07	5.33029e+07	1.25285e+08	9.80776e+06	1.12922e+07	5.68842e+07	26989692	2.01458e+07	7.23566e+07	5.19634e+07	3.80276e+07	6.50538e+07	0.845148	0.455371	0.631953	0.809833	0.537248	0.150512	0.014546	0.293581	0.571822	0.150527	0.101422	0.202335	252360	489879	301395	3.00705e+06	9.30316e+06	2.02127e+07	1.74581e+07	1.30273e+07
Timonacic, 2TMS derivative	Amino acids, peptides, and analogues	DZLNHFMRPBPULJ-UHFFFAOYSA-N	426738	258446	305173	581486	251784	571291	1052750	1347925	929009	492585	228670	301535	238322	499506	401210	1.32889e+06	1.23328e+06	716840	214470	264825	562958	565164	547325	993987	2166362	1368629	1.37814e+06	0.912602	0.640767	0.840321	0.848795	0.636439	0.871272	0.934928	0.758258	0.811513	0.718336	0.756668	0.811201	61343.4	40490.4	70891.9	1.47992e+06	7997657	6.69117e+06	11353912	11111341
9-Octadecenoic acid, (E)-, TMS	Fatty acids and conjugates	ZQPPMHVWECSIRJ-MDZDMXLPSA-N	3.02736e+07	1.42065e+07	2.91946e+07	3.32758e+07	2.60428e+07	3.25925e+07	2.46902e+07	4.28514e+07	33037629	25361752	20865048	3.27208e+07	17771730	2.7134e+07	2.84503e+07	3.32739e+07	3.97104e+07	3.28244e+07	26364005	17176368	1.75289e+07	2.16866e+07	2.55928e+07	2.79403e+07	2.16923e+07	33997057	3.56443e+07	0.416573	0.0318726	0.146657	0.203529	0.668146	0.384986	0.392135	0.458616	0.150169	0.199927	0.275157	0.419405	1.28574e+06	1522983	844451	1.18358e+07	9.68327e+07	8.60882e+07	7.46625e+07	80087809
L-Methionine, 2TMS derivative (merged)	Amino acids, peptides, and analogues	FFEARJCKVFRZRR-BYPYZUCNSA-N	1.24989e+07	5.94938e+06	24464362	2.07029e+07	7.76245e+06	4.42601e+07	5.67214e+07	4.86872e+07	8.17203e+07	1.44075e+07	5.36827e+06	2.49418e+07	7.37653e+06	13322851	9.0769e+07	4.75223e+07	40963561	1.18709e+08	637912	597422	3.87365e+07	4.21895e+06	7.68977e+06	6.76732e+07	4.01534e+07	2.25067e+07	4.60039e+07	0.743855	0.34805	0.517241	0.72499	0.516034	0.1541	0.0137307	0.339463	0.537466	0.0764464	0.0586365	0.149657	123191	131779	104934	1.2828e+06	5.61243e+06	1.44108e+07	1.06722e+07	7.35102e+06
L-Isoleucine, 2TMS derivative	Amino acids, peptides, and analogues	AGPKZVBTJJNPAG-WHFBIAKZSA-N	5.0021e+06	2.63179e+06	9.11357e+06	8117857	2.86647e+06	14623903	1.66297e+07	1.4761e+07	2.14821e+07	4781766	2218247	9.41566e+06	3.3975e+06	4.29612e+06	29250573	18926158	11493280	3.34901e+07	2591842	2.6191e+06	20149085	6.01841e+06	4.95917e+06	1.92331e+07	11895233	9.78809e+06	1.77091e+07	0.781368	0.339471	0.488905	0.67272	0.532434	0.187957	0.0226192	0.334173	0.346726	0.0472436	0.0176042	0.0838921	88611.5	142620	115917	4.12215e+06	22312120	6.59761e+07	4.58458e+07	31423476
L-Histidine, N,1-bis(trimethylsilyl)-, trimethylsilyl ester	Amino acids, peptides, and analogues	HNDVDQJCIGZPNO-YFKPBYRVSA-N	162340	114377	814258	297809	11434.9	5330318	4.73447e+06	6371250	1.12286e+07	351574	120534	1.92277e+06	281308	412664	1.28049e+07	9492572	2.0287e+06	1.37232e+07	12769.1	63079.4	2.35691e+06	605243	711741	4.88801e+06	1.7736e+06	2.13331e+06	9235155	0.63434	0.206395	0.419629	0.669373	0.490055	0.217506	0.0263598	0.308794	0.247543	0.152616	0.106878	0.275137	456.704	1609.33	1421.18	293254	1.68478e+06	5.35959e+06	3.02261e+06	2577485
L-Ornithine, 3TMS derivative (merged)	Amino acids, peptides, and analogues	AHLPHDHHMVZTML-BYPYZUCNSA-N	1.49837e+07	6.37147e+06	20741054	2.29714e+07	7.07049e+06	58037204	54854704	5.70693e+07	86701743	1.69408e+07	6283757	44099461	7253967	1.40929e+07	9.28929e+07	6.4476e+07	42859484	1.37396e+08	6.02362e+06	7.83876e+06	45301335	2.49418e+07	1.45482e+07	7.58246e+07	51431847	29418649	8.59308e+07	0.752885	0.275105	0.4595	0.671461	0.508186	0.184945	0.0231201	0.355767	0.519824	0.204209	0.132966	0.26256	783098	902867	1050921	369840	2.9633e+06	1.02665e+07	4.7402e+06	4.09498e+06
(R)-5-Methylhydantoin, 2TMS	Imidazolidines	VMAQYKGITHDWKL-UWTATZPHSA-N	137092	60819.5	586084	481616	304545	817118	703432	477875	1305802	331332	319211	667669	87683.6	269369	2.22622e+06	252830	483125	2.05942e+06	1.90524e+06	165521	545918	267774	79852.5	1220550	367207	177345	227429	0.395843	0.108918	0.201517	0.394083	0.247353	2.82565e-05	0.0707646	0.0496585	0.0382174	0.167982	0.237065	0.166024	202358	70978.4	224933	3012.72	67073.2	185052	96689.8	125992
D-Allofuranose, pentakis(trimethylsilyl) ether	Carbohydrates and carbohydrate conjugates	AVVWPBAENSWJCB-CBPJZXOFSA-N	305349	206825	359065	610291	231257	720054	981933	1.87097e+06	2.02418e+06	397147	200863	331570	141834	406508	2.77483e+06	1.02804e+06	1.4148e+06	2.71569e+06	309924	267690	564934	502293	355082	1.03496e+06	950777	746006	616553	0.754486	0.31691	0.581144	0.79221	0.55444	0.122387	0.0116495	0.299555	0.884988	0.269992	0.284663	0.319946	45598.4	37569.6	41754.1	838764	3062861	3.88628e+06	3.43886e+06	4.81072e+06
D-Gluconic acid, 6TMS	Carbohydrates and carbohydrate conjugates	RGHNJXZEOKUKBD-SQOUGZDYSA-N	148959	75292	306501	248546	76712.8	503193	597323	732512	1.72495e+06	190317	39923.3	240594	88462.9	136951	3.13855e+06	524604	555313	2.17171e+06	140919	119679	700196	267606	153349	1152659	531762	323132	570852	0.521058	0.164855	0.328749	0.580269	0.313258	0.0121514	0.0228678	0.0825	0.394089	0.00707525	0.000744819	0.0191501	733.73	624.852	677.174	3400.99	58096.2	168124	90568.2	85047.7
3-Amino-2-piperidone, 2TMS derivative	Amino acids, peptides, and analogues	YCCMTCQQDULIFE-UHFFFAOYSA-N	129178	37046.6	432375	250861	102279	806587	573049	554411	1.52393e+06	186175	87300.8	382681	51720.9	186101	1.67601e+06	518218	464419	2509490	101016	88115.6	806521	207477	103291	1.5755e+06	484891	321281	445570	0.453538	0.0868221	0.208211	0.434387	0.363871	0.0641748	0.00146171	0.224015	0.292169	0.00468642	0.00887481	3.01555e-07	11472.5	1864.96	16398.6	4355.93	41181.9	87892.6	65377.6	88138.6
Tromethamine, 4TMS derivative	Amines	LENZDBCJOHFCAS-UHFFFAOYSA-N	1.15623e+06	469773	209274	948414	348035	221014	975157	418276	381389	1.4393e+06	276050	251819	148555	1279436	425495	443704	1.93214e+06	629934	1660788	460939	600146	1.34736e+06	277078	413554	5.89744e+06	592599	489356	0.031084	0.17756	0.0376773	0.000188923	0.180834	0.0391376	0.181091	0.0750655	0.217021	0.313154	0.236647	0.163134	148733	156130	500757	41287	87583.8	110018	739570	2.04943e+06
D-Glucitol, 6TMS	Carbohydrates and carbohydrate conjugates	FBPFZTCFMRRESA-JGWLITMVSA-N	347965	255346	738332	509353	243028	2.14817e+06	1.44347e+06	1.87634e+06	2234837	416663	201897	1183784	246490	444291	2586536	1.31132e+06	1142556	2696096	304164	225593	880593	509054	359469	1.30691e+06	907377	1.00488e+06	2.73596e+06	0.656057	0.159957	0.342251	0.530879	0.491513	0.108546	0.00413574	0.247977	0.29867	0.25882	0.193341	0.397636	29011.8	76156.9	30054.8	24969.1	140921	516024	267089	153649
Phosphoric acid, bis(trimethylsilyl)monomethyl ester	Phosphate esters	CAAULPUQFIIOTL-UHFFFAOYSA-N	1630266	1.5993e+06	2.53127e+06	3.33211e+06	2.45642e+06	2507128	7775670	6.99878e+06	6.31709e+06	2.95744e+06	1.3031e+06	5.24336e+06	1.74869e+06	3.15935e+06	4.3824e+07	6.73299e+06	8.50403e+06	3.12649e+07	2.32215e+06	2549246	1.92689e+06	3.24367e+06	4.14815e+06	3.09688e+06	4704315	5358620	3.01823e+06	0.773769	0.80902	0.949148	0.94792	0.301103	0.00790895	0.0301552	0.075376	0.347865	0.439862	0.710893	0.549955	249996	295457	171369	200680	2215965	1.9475e+06	3847618	2.17495e+06
2-Monomyristin, 2TMS derivative	Monoradylglycerols	TVIMZSOUQXNWHO-UHFFFAOYSA-N	2.03491e+06	2.00048e+06	2.72143e+06	3318502	1.53643e+06	2176464	3.12721e+06	2.9628e+06	3.93637e+06	1.82008e+06	1225715	1301872	1.7602e+06	1961395	1999494	3.13508e+06	3.69499e+06	2.08042e+06	3.09914e+06	1597565	2669568	3.74611e+06	2.91133e+06	3640003	4513406	3.51552e+06	2.62142e+06	0.5522	0.354562	0.348417	0.454019	0.534686	0.709586	0.843409	0.695091	0.536853	0.433605	0.370236	0.225133	223842	500180	214497	442033	915899	891322	1.37006e+06	1.30963e+06
9,12-Octadecadienoic acid (Z,Z)-, TMS derivative	Lineolic acids and derivatives	OYHQOLUKZRVURQ-UHFFFAOYSA-N	21436.7	17193.5	30405.3	46936.9	36027.8	50225.3	139154	156534	101189	47265.4	14027.4	18254.9	8752.77	55719.2	27554	81633	178641	46029.2	21006.5	46988.2	17220.4	47583.3	39051.4	69278.9	96635	71522.4	53069.5	0.800153	0.72383	0.932872	0.914786	0.428588	0.427776	0.656464	0.473589	0.725287	0.472346	0.624753	0.555929	2178.08	1084.15	156.652	18060.6	25678.8	63914.4	34540.2	34553.4
D-(+)-Talose, pentakis(trimethylsilyl) ether, methyloxime (anti)	Carbohydrates and carbohydrate conjugates	WQZGKKKJIJFFOK-WHZQZERISA-N	149942	162936	1128598	166412	159832	1212378	561660	1226226	2.7865e+06	155586	126995	815413	89961.7	281054	1.00837e+07	443031	860422	4603454	82196	164148	3.26151e+06	205061	272122	3.27209e+06	339423	540146	618559	0.327466	0.017657	0.118534	0.331622	0.187943	0.00277465	0.0848262	0.0105256	0.0560245	0.102061	0.133519	0.0657278	27881.1	16428.9	15611.5	27529.1	149894	1071906	197407	239291
[truncated: 37 more columns]

## Sheet: Second metabolom data
Cell number		count	2	2	2	3	3	3	6	6	6			Cell number		count	2	2	2	3	3	3	6	6	6
Protein Aliquot		mkg/ml	0.49	0.51	0.53	0.73	0.75	0.72	1.33	1.22	1.21			DNA Aliquot		ng/μl	0.096	0.124	0.14	0.234	0.209	0.23	0.509	0.566	0.493
Protein Precipitate		mkg/ml	0.9	0.87	0.88	1.13	1.15	1.15	1.92	1.89	1.9			DNA Precipitate		ng/μl	0.183	0.19	0.18	0.352	0.318	0.332	0.686	0.684	0.768
XIC Protein			4.6312e+08	5.39544e+08	5.70483e+08	7.16397e+08	7.41186e+08	7.30709e+08	1.05666e+09	1.40615e+09	1.42628e+09			XIC DNA			5.85393e+08	4.51847e+08	5.25983e+08	6.84828e+08	8.107e+08	7.05147e+08	1.30686e+09	1.28057e+09	1.28208e+09
Name	Subclass	INCHIKEY	21B	22B	23B	31B	32B	33B	61B	62B	63B	BlankB	R2 XIC	R2 Protein Aliquot	R2 Protein Precipitate	R2 Cell number	21D	22D	23D	31D	32D	33D	61D	62D	63D	BlankD	R2 XIC	R2 DNA Aliquot	R2 DNA Precipitate	R2 Cell number
10-Heptadecenoic acid, (Z)-, TMS derivative	Fatty acids and conjugates	ZQPPMHVWECSIRJ-MDZDMXLPSA-N	4.96563e+06	5.40659e+06	5238228	7133737	7387135	7.77638e+06	12198770	1.76303e+07	1.83599e+07	599659	0.99031	0.817399	0.883501	0.893768	7224411	4695093	5.05784e+06	7.05863e+06	8.7026e+06	7.73767e+06	1.77524e+07	1.72269e+07	1.63513e+07	1.81554e+06	0.984731	0.938494	0.934336	0.969372
Adonitol, 5TMS	Carbohydrates and carbohydrate conjugates	HEBKCHPVOIAQTA-ZXFHETKHSA-N	242994	339676	375988	555625	578523	558520	1.11657e+06	1.60673e+06	1619810	37.8665	0.996907	0.859433	0.912117	0.922664	129139	266686	333885	516695	678090	538800	1.45624e+06	1.41706e+06	1.37707e+06	5582.15	0.96877	0.972899	0.95883	0.980579
Arachidonic acid, TMS derivative	Fatty acids and conjugates	YZXBAPSDXZZRGB-DOFZRALJSA-N	325705	412304	358266	720406	687544	678613	1.28432e+06	1852755	2.06191e+06	1560.85	0.989815	0.833109	0.892602	0.902817	394491	387800	396321	630501	840199	727773	1.81078e+06	1.82949e+06	1.83701e+06	54053.7	0.987385	0.971367	0.975148	0.993193
Cholesterol, TMS derivative	Cholestane steroids	HVYWMOMLDIMFJA-DPAQBDIFSA-N	7.27392e+06	8.34263e+06	9.03173e+06	1.18834e+07	1.22729e+07	1.20276e+07	1.84526e+07	2.27904e+07	2.28626e+07	218451	0.992836	0.903571	0.940054	0.948144	7150347	7.40262e+06	7.90016e+06	1.04436e+07	1.2998e+07	1.07312e+07	21082063	2.10202e+07	21254082	357702	0.987088	0.962676	0.968988	0.984356
D-Glucose, 2,3,4,5,6-pentakis-O-(trimethylsilyl)-, O-methyloxyme, (1E)- (merged)	Carbohydrates and carbohydrate conjugates	WQZGKKKJIJFFOK-GASJEMHNSA-N	2.66669e+06	3.73506e+06	3.90699e+06	5.68709e+06	5734384	5.69465e+06	9.49496e+06	13536176	1.32541e+07	7447.33	0.998522	0.856675	0.904548	0.915894	2.7249e+06	2.59747e+06	3.74944e+06	5.41761e+06	6.48321e+06	5.61252e+06	1.21729e+07	1.15546e+07	11772491	118349	0.983597	0.963096	0.966542	0.981085
L-Cysteine, 3TMS derivative	Amino acids, peptides, and analogues	XUJNEKJLAYXESH-REOHCLBHSA-N	1.26782e+06	1.64482e+06	1.67756e+06	2434175	2.4253e+06	2.38326e+06	3.60473e+06	5501209	5.4946e+06	3749.38	0.995637	0.80775	0.864939	0.877644	1.17758e+06	1.20641e+06	1.63248e+06	2.16092e+06	2.62621e+06	2351635	4969196	4.73284e+06	4792301	50469.3	0.982328	0.967012	0.96612	0.983577
L-Lysine, 4TMS derivative	Amino acids, peptides, and analogues	KDXKERNSBIXSRK-YFKPBYRVSA-N	2614849	3.47713e+06	1929388	5.096e+06	5684912	5635377	8839248	1.21062e+07	1.23185e+07	7752.04	0.974109	0.862804	0.909339	0.916813	3.40119e+06	3.17149e+06	3.82176e+06	5507938	6.2748e+06	5.64151e+06	1.12255e+07	1.0978e+07	1.09598e+07	146724	0.989564	0.972037	0.973967	0.989429
L-Tryptophan, 3TMS derivative	Indolyl carboxylic acids and derivatives	QIVBCDIJIAJPQS-VIFPVBQESA-N	2.53675e+06	3.12418e+06	3128162	4.43643e+06	4755200	4.6711e+06	8.03418e+06	10816959	10849663	918.891	0.996762	0.876741	0.925739	0.934988	2.39272e+06	2.5862e+06	3.06725e+06	4.31671e+06	5.16682e+06	4.34976e+06	9.55151e+06	9.07339e+06	9167529	86116.6	0.98367	0.96714	0.968301	0.98588
Malic acid, 3TMS derivative	Beta hydroxy acids and derivatives	BJEPYKJPYRNKOW-UHFFFAOYSA-N	590300	716342	771088	1.03936e+06	1.08286e+06	1.07184e+06	1811639	2.70502e+06	2.78876e+06	337.734	0.995364	0.819066	0.88044	0.891781	495472	604063	715683	1.01413e+06	1.2312e+06	1.12159e+06	2.47229e+06	2.348e+06	2.44303e+06	20242.3	0.977848	0.968714	0.97524	0.988013
Uridine, 3TMS derivative	Pyrimidine nucleosides	DRTQHJPVMGBUCF-XVFCMESISA-N	1925623	2.39707e+06	1.98763e+06	3.8263e+06	3.89337e+06	3.83013e+06	6.73198e+06	8.95349e+06	8.72807e+06	15961.8	0.987958	0.896435	0.938673	0.947049	1.61876e+06	2.02483e+06	2.53481e+06	3.61294e+06	4.46235e+06	3773206	7.10685e+06	7.33837e+06	7414430	66631.3	0.962162	0.956522	0.958529	0.964855
Palmitelaidic acid, TMS	Fatty acids and conjugates	SECPZKHBENQXJG-BQYQJAHWSA-N	87019.7	91782.3	92216.8	131019	148911	145372	290335	459237	492302	7528.13	0.980393	0.79479	0.866434	0.876804	95540.8	68519.1	79724.1	134444	168182	143952	516667	464309	418894	21261.7	0.969328	0.952832	0.928259	0.971953
1-Monomyristin, 2TMS derivative	Monoradylglycerols	DCBSHORRWZKAKO-UHFFFAOYSA-N	2.23427e+06	2333627	2696673	2.68171e+06	2.69377e+06	2.58593e+06	3.24376e+06	4.48212e+06	4.13631e+06	743575	0.949246	0.727099	0.789087	0.804567	3.3644e+06	2.0698e+06	2324574	2531658	3.10583e+06	2839046	3759406	3.66747e+06	3.71105e+06	669368	0.75487	0.583296	0.627513	0.654561
2,3,4-Trihydroxybutyric acid tetrakis(trimethylsilyl) deriv., (, (R*,R*)-)	Carbohydrates and carbohydrate conjugates	JPIJQSOTBSSVTP-PWNYCUMCSA-N	19095.9	22394.8	25881.3	35025.5	39004	37510.4	73387.9	117469	123725	19.3234	0.987799	0.799504	0.866959	0.878069	8327.88	17529.7	19276.6	36988	44967.8	30582.4	104270	103570	102194	817.389	0.971024	0.974711	0.968592	0.986293
2-Amino-2-methyl-1,3-propanediol, 2TMS derivative	Amines	UXFQFBNBSPQBJW-UHFFFAOYSA-N	66304.1	74303.2	71179.9	100036	103399	127709	168447	250120	254303	20163.1	0.98453	0.806482	0.87106	0.880559	219671	61662.7	76104.9	109112	105499	122006	230500	226048	223556	40326.3	0.617136	0.503415	0.538212	0.563026
2-Aminobutanoic acid, 2TMS	Amino acids, peptides, and analogues	QWCKQJZIFLGMSD-UHFFFAOYSA-N	737450	906261	965475	1.23807e+06	1.27264e+06	1.28159e+06	2.14699e+06	3.12423e+06	3.08525e+06	3540.2	0.995329	0.833904	0.891933	0.903484	665983	682497	847438	1.11898e+06	1.4064e+06	1.24764e+06	2.67277e+06	2.76379e+06	2759875	28442	0.983722	0.975817	0.973908	0.989552
2-Aminomalonic acid, N,O,O,-TMS	Amino acids, peptides, and analogues	JINBYESILADKFW-UHFFFAOYSA-N	95754.9	128238	58516.5	275303	283541	348127	656492	1.71012e+06	1.37381e+06	0	0.936838	0.699672	0.776281	0.790547	23226.2	90251	168716	284036	444843	280507	997479	966542	1181692	3804.88	0.956777	0.929784	0.971274	0.963897
2-Butenedioic acid, (E)-, 2TMS derivative	Dicarboxylic acids and derivatives	VZCYOOQTPOCHFL-OWOJBTEDSA-N	522103	600145	627741	886466	916902	987213	1595900	2.40514e+06	2.41213e+06	7459.67	0.994568	0.825057	0.887075	0.897681	366371	491573	583161	822265	1.08512e+06	889633	2024525	2.08598e+06	2.07849e+06	32900.8	0.975127	0.971983	0.968065	0.982947
2-Monostearin, 2TMS derivative	No data	AYTFXSZWPYWGRF-UHFFFAOYSA-N	5430458	6.52442e+06	6.8785e+06	7.67103e+06	6.81621e+06	6812477	5.21821e+06	6.56594e+06	5.94887e+06	499197	0.0447377	0.136505	0.154784	0.143235	4662214	5.995e+06	6696923	6.58818e+06	7.50445e+06	2.01605e+06	6.12942e+06	5.52439e+06	5.38381e+06	589824	0.000911322	1.37024e-05	0.000108851	1.61728e-05
2-Palmitoylglycerol, 2TMS derivative	Monoradylglycerols	BBNYCLAREVXOSG-UHFFFAOYSA-N	1.31403e+06	2366677	1973685	2.31602e+06	2.3622e+06	2.03373e+06	2.51511e+06	3.01997e+06	2963156	356886	0.745861	0.605489	0.605442	0.626433	2.0109e+06	1580019	1.82167e+06	1.93221e+06	2.29657e+06	1.00307e+06	2.79323e+06	2.69122e+06	2.80356e+06	335264	0.664558	0.558473	0.584357	0.607994
3-Aminopiperidine-2,6-dione, 2TMS	Amino acids, peptides, and analogues	NPWMTBZSRRLQNJ-UHFFFAOYSA-N	158293	175820	209040	211260	242168	234027	379998	587730	585334	35345.4	0.978693	0.776614	0.845383	0.857388	228924	142214	158047	224514	266434	239078	487235	496328	489104	38965.1	0.987049	0.933255	0.945325	0.967813
4-(2-Hydroxypropyl)morpholine, TMS derivative	Morpholines	YAXQOLYGKLGQKA-UHFFFAOYSA-N	100860	139780	44887.1	446262	295500	395329	733766	1.24777e+06	1.20554e+06	2261.63	0.975473	0.820199	0.878674	0.890243	52740	116037	91340.4	367155	618403	367873	692603	924019	1.17816e+06	21597.8	0.84267	0.801494	0.876366	0.834356
4-Aminobutanoic acid, 3TMS derivative	Amino acids, peptides, and analogues	BTCSSZJGUNDROE-UHFFFAOYSA-N	522084	765245	380228	1.50941e+06	1.42484e+06	1.42189e+06	2651385	3633046	3652865	289.04	0.977806	0.884819	0.926862	0.935268	684482	718834	931703	1.38703e+06	1706625	1.51981e+06	3.31016e+06	3.31719e+06	3.37485e+06	23470.6	0.983775	0.972912	0.976999	0.988798
4-Hydroxybutanoic acid, 2TMS derivative	Fatty acids and conjugates	SJZRECIVHVDYJC-UHFFFAOYSA-N	86255.1	87829.1	123628	149017	126829	135634	220866	317347	340620	26780.1	0.979638	0.795881	0.857928	0.870084	150534	74506	90042	127246	158572	112800	277363	288602	280050	40842.4	0.95552	0.875072	0.889271	0.916779
9H-Purin-6-ol, 2TMS derivative	Purines and purine derivatives	FDGQSTZJBFJUBT-UHFFFAOYSA-N	2.46817e+06	3.14709e+06	3.27345e+06	4.7265e+06	4.80494e+06	4.84075e+06	8.28088e+06	1.1648e+07	1.19034e+07	2041.28	0.998687	0.853921	0.907299	0.9178	2.24717e+06	2.5677e+06	3.07316e+06	4382569	5.41776e+06	4643257	1.03522e+07	10328367	1.03472e+07	73130.8	0.982467	0.974661	0.97326	0.989047
9-Octadecenamide, (Z)- (merged)	Fatty amides	FATBGEAMYMYZAF-KTKRTIGZSA-N	1.17715e+06	1.52486e+06	1.60841e+06	1.86765e+06	2.34771e+06	2.36211e+06	4.44921e+06	7.91758e+06	8.31599e+06	272404	0.971941	0.750347	0.826098	0.838213	1.55779e+06	1.03187e+06	1.46721e+06	2.22082e+06	2.59034e+06	2.44614e+06	9.57624e+06	7.41329e+06	6.7922e+06	303837	0.933923	0.910533	0.885251	0.93544
9-Tetradecenoic acid, (E)-, TMS	Organosilicon compounds	LMYWVFVYLKKYSP-CMDGGOBGSA-N	492662	546305	607948	722706	757944	800833	1251378	1.96515e+06	2.07826e+06	121054	0.98183	0.770976	0.843015	0.854784	862482	520196	529993	738162	883936	759758	2.02987e+06	1.96925e+06	1.83768e+06	203481	0.961656	0.91649	0.90901	0.949086
Asparagine, 3TMS derivative	Amino acids, peptides, and analogues	DCXYFEDJOCDNAF-REOHCLBHSA-N	1.14047e+06	1.2814e+06	1349100	1.75428e+06	2.19951e+06	2.03461e+06	3.4565e+06	5.24892e+06	4.9562e+06	22726.3	0.989646	0.83307	0.890715	0.900329	1.03946e+06	1.12387e+06	1.38912e+06	1961770	2.39572e+06	2.267e+06	4.46291e+06	4177784	4250552	70649.4	0.976936	0.961197	0.96326	0.979014
Butanedioic acid, 2TMS derivative	Dicarboxylic acids and derivatives	KDYFGRWQOYBRFD-UHFFFAOYSA-N	523629	654932	725329	991389	1.01701e+06	1.01268e+06	1.74061e+06	2.84248e+06	2.83489e+06	7108.7	0.990586	0.792874	0.858111	0.870696	313143	496144	614705	870844	1.20895e+06	975850	2.50871e+06	2470666	2.41698e+06	23428	0.974272	0.971723	0.960017	0.982324
Creatinine enol N1,N3,O-tris(trimethylsilyl)	Amino acids, peptides, and analogues	DDRJAANPRJIHGJ-UHFFFAOYSA-N	734901	848838	906916	1.30937e+06	1.18108e+06	1.19563e+06	1.8545e+06	2505772	2.45305e+06	62258.4	0.993567	0.862043	0.908188	0.91974	476493	663235	781197	1.0403e+06	1192269	1.05893e+06	1.97544e+06	1967922	1.92459e+06	63834	0.95287	0.965769	0.951654	0.966174
D-(+)-Cellobiose, octakis(trimethylsilyl) ether, methyloxime (isomer 2) (merged)	Carbohydrates and carbohydrate conjugates	GUBGYTABKSRVRQ-QRZGKKJRSA-N	1.53001e+06	1.92198e+06	2.00139e+06	2608915	2.76685e+06	2.64879e+06	4.08576e+06	5.82787e+06	5746710	62147.9	0.998524	0.836511	0.889006	0.900571	1.26364e+06	1.52747e+06	1.91224e+06	2.5378e+06	3.16161e+06	2.38824e+06	5.19774e+06	4.96477e+06	5.10188e+06	97550.1	0.968185	0.948103	0.951958	0.965425
D-Allose, pentakis(trimethylsilyl) ether, methyloxime (anti)	Carbohydrates and carbohydrate conjugates	WQZGKKKJIJFFOK-IVMDWMLBSA-N	20796.8	29297.7	31850	44468.9	47670.8	43782.2	85629.3	128876	130232	1026.98	0.995693	0.833375	0.890469	0.902078	20667.5	20105	28800.8	42319.5	51318	42847.5	111595	105675	107320	1082.1	0.986528	0.970397	0.971265	0.989884
D-Fructose, 1,3,4,5,6-pentakis-O-(trimethylsilyl)-, O-methyloxime	Carbohydrates and carbohydrate conjugates	LKDRXBCSQODPBY-VRPWFDPXSA-N	712508	1.03003e+06	1.0616e+06	1.6245e+06	1.72582e+06	1.66624e+06	2821314	4.07066e+06	4.10053e+06	279.014	0.999658	0.85217	0.901418	0.912158	715413	680985	1.00459e+06	1.59356e+06	1.85835e+06	1.53934e+06	3.75235e+06	3.62752e+06	3.65575e+06	25204.3	0.985835	0.970945	0.972386	0.987274
D-Glucitol, 6TMS	Carbohydrates and carbohydrate conjugates	FBPFZTCFMRRESA-JGWLITMVSA-N	3.79894e+06	4.61737e+06	5158558	7151573	7468350	7.38985e+06	1.24285e+07	1.6759e+07	1.69209e+07	0	0.998501	0.875244	0.922034	0.93139	3.93872e+06	3845771	4.66941e+06	6.72218e+06	7.96234e+06	7.14708e+06	1.52653e+07	1.53395e+07	1.51893e+07	165888	0.988165	0.978133	0.975896	0.99276
D-Gluconic acid, 6TMS	Carbohydrates and carbohydrate conjugates	RGHNJXZEOKUKBD-SQOUGZDYSA-N	66224.8	71800.5	76713.2	100449	125633	112201	191859	284536	300248	20006.9	0.990574	0.81663	0.879208	0.888426	121500	63553.5	76131	106448	126418	104593	243664	250757	273986	19127.2	0.959045	0.889431	0.933409	0.939494
D-Lactose, octakis(trimethylsilyl) ether, methyloxime (isomer 2)	Carbohydrates and carbohydrate conjugates	GUBGYTABKSRVRQ-DCSYEGIMSA-N	246045	263760	291120	332001	377896	356477	566997	777629	751247	18752.9	0.991589	0.850015	0.904904	0.914438	259228	230342	262047	333074	417160	363201	672154	668244	660664	48926.9	0.995089	0.960408	0.961431	0.982792
DL-Arabinose, tetrakis(trimethylsilyl) ether, methyloxime	Carbohydrates and carbohydrate conjugates	PYMYPHUHKUWMLA-WDCZJNDASA-N	787513	1.10971e+06	1.19024e+06	1.02303e+06	1677397	1590957	2.19152e+06	3.6495e+06	3.41393e+06	127234	0.95657	0.74287	0.805888	0.81686	1.10603e+06	695960	1.12999e+06	1.34676e+06	1.57022e+06	1612028	3.4498e+06	2.95506e+06	3084856	106168	0.976305	0.930073	0.938258	0.963932
D-Mannose, 2,3,4,5,6-pentakis-O-(trimethylsilyl)-, O-methyloxyme, (1Z)- (merged)	Carbohydrates and carbohydrate conjugates	WQZGKKKJIJFFOK-SVZMEOIVSA-N	185154	240754	274598	349065	432127	386877	740528	1.14258e+06	1.16448e+06	890.021	0.992952	0.82073	0.88123	0.891856	146012	165827	245476	379930	456562	369114	1.02522e+06	980460	979520	8029.45	0.982046	0.974134	0.969556	0.988917
D-Mannose, 2,3,4,5-tetrakis-O-(trimethylsilyl)-, O-methyloxime, 6-[bis(trimethylsilyl) phosphate]	Carbohydrates and carbohydrate conjugates	NBSCHQHZLSJFNQ-RWOPYEJCSA-N	235348	344260	357111	558058	533880	520272	847957	1301063	1.24425e+06	4940.37	0.994544	0.826696	0.877105	0.890214	205084	230396	336312	504258	616105	516121	1.11581e+06	1.1006e+06	1103543	11192.4	0.975122	0.964159	0.962746	0.975366
Doconexent, TMS derivative	Fatty acids and conjugates	MBMBGCFOFBJSGT-KUBAVDMBSA-N	196005	244052	176538	416687	452229	455657	875849	1310661	1.38623e+06	628.443	0.99099	0.841211	0.901729	0.91092	195713	228816	261624	428579	542644	438241	1.28564e+06	1.26546e+06	1.24714e+06	18572.9	0.983255	0.977111	0.971692	0.99352
Eicosapentaenoic Acid, TMS derivative	Fatty acids and conjugates	JAZBEHYOTPTENJ-JLNKQSITSA-N	30417.5	37729.8	27357.5	59571.3	55319.3	52001.1	115373	186072	197868	767.859	0.979427	0.797222	0.866807	0.87879	13822.6	32665.1	31649.1	55154	65603.6	58205.4	170307	176854	165022	3327.13	0.963128	0.988107	0.965609	0.989505
Erythritol, 4TMS derivative	Carbohydrates and carbohydrate conjugates	UNXHWFMMPAWVPI-ZXZARUISSA-N	182820	201047	228985	323710	319988	310321	538963	780966	790643	516.885	0.996427	0.838914	0.896217	0.907054	106852	150684	198009	276437	377481	313915	718520	718336	697538	6072.61	0.973166	0.969408	0.956495	0.977297
Ethanolamine, 3TMS derivative (merged)	Amines	HZAXFHJVJLSVMW-UHFFFAOYSA-N	787413	925268	987270	1.47137e+06	1.52975e+06	1.55866e+06	2.64556e+06	4489391	4.50565e+06	208115	0.987926	0.782831	0.851358	0.86352	1.19674e+06	733989	992652	1.42457e+06	1.86253e+06	1.48305e+06	4.14397e+06	3.56656e+06	3.37239e+06	214924	0.977926	0.925682	0.914628	0.956819
Gluconic acid, 2,3,4,5-tetrakis-O-(trimethylsilyl)-, trimethylsilyl ester, bis(trimethylsilyl) phosphate, D-	Carbohydrates and carbohydrate conjugates	HFFPPLBTRYCWGG-UHFFFAOYSA-N	276033	321232	319001	620182	654034	641101	1147618	1.64236e+06	1.66212e+06	5.02032	0.996233	0.868021	0.918204	0.926869	175691	321990	358396	570259	740578	647850	1526000	1.52786e+06	1.56258e+06	6893.99	0.968991	0.971811	0.973304	0.984352
Glycerol, 3TMS derivative	Carbohydrates and carbohydrate conjugates	PEDCQBHIVMGVHV-UHFFFAOYSA-N	7.16507e+06	9.46711e+06	1.0935e+07	1.39166e+07	1.30255e+07	1.30964e+07	1.93362e+07	25916109	2.59353e+07	483175	0.99245	0.846632	0.887717	0.900409	8415148	6.47426e+06	10183536	12676900	14594109	1.10667e+07	2.38672e+07	2.28446e+07	2.31027e+07	849032	0.980415	0.939093	0.942231	0.960153
Glycine, 3TMS derivative (merged)	Amino acids, peptides, and analogues	DHMQDGOQFOQNFH-UHFFFAOYSA-N	3.92852e+07	46820820	5.10666e+07	55817816	6.61179e+07	62806713	9.19063e+07	1.3446e+08	1.35464e+08	380624	0.990701	0.798997	0.860079	0.871292	3.81711e+07	3.63476e+07	4.32774e+07	5.5507e+07	6.8832e+07	5.85964e+07	1.25459e+08	1.21113e+08	1.18635e+08	1.91819e+06	0.990272	0.968014	0.960805	0.986574
H-His-NH2, 2TMS	Amino acids, peptides, and analogues	CRBYFJCXMZNLTO-XRIGFGBMSA-N	86056	106221	129356	112136	155494	139201	167496	242238	241629	26562.9	0.939171	0.715152	0.766706	0.777342	151156	83979	89219.5	111873	120094	104854	216594	221228	198223	17534.3	0.866815	0.792006	0.782942	0.829605
Inosine, 4TMS derivative	Purine nucleosides	UGQMRVRMYYASKQ-KQYNXXCUSA-N	479463	564582	563260	826980	820803	793670	1.47932e+06	2.02138e+06	1.98517e+06	56735.1	0.992732	0.873444	0.924847	0.935025	615326	491306	571002	769798	958349	822282	1.72207e+06	1.76508e+06	1758246	71494.1	0.995337	0.963918	0.969367	0.98801
Lactic Acid, 2TMS derivative	Alpha hydroxy acids and derivatives	JVTAAEKCZFNVCJ-UHFFFAOYSA-N	99682903	112750000	119000000	142750000	140750000	139750000	181500000	216500000	220500000	2.52611e+07	0.992452	0.876517	0.911933	0.922186	187880845	95932329	109500000	133750000	151500000	133500000	206000000	202500000	203500000	3.23615e+07	0.721845	0.568985	0.613398	0.637501
L-Alaninamide, 2TMS	Amino acids, peptides, and analogues	HQMLIDZJXVVKCW-REOHCLBHSA-N	348942	374917	431177	471928	595500	540908	945036	1.64747e+06	1.42097e+06	505.177	0.962503	0.768148	0.834562	0.846726	62414.9	291234	325407	449179	488690	451921	1.21406e+06	1.11945e+06	1.04144e+06	2721.46	0.923791	0.964138	0.928483	0.957969
L-Alanine, 2TMS derivative	Amino acids, peptides, and analogues	QNAYBMKLOCPYGJ-REOHCLBHSA-N	1.85884e+07	22465094	2.44559e+07	2.94459e+07	3.19874e+07	3.18588e+07	49223286	6.76196e+07	70236371	469418	0.997601	0.838703	0.894147	0.904471	19343151	1.79327e+07	2.11997e+07	2.91992e+07	3.43889e+07	3.00095e+07	6.30835e+07	6.08324e+07	6.09507e+07	1.29439e+06	0.992182	0.9696	0.971511	0.990664
L-Aspartic acid, 3TMS derivative	Amino acids, peptides, and analogues	CKLJMWTZIZZHCS-REOHCLBHSA-N	4.18494e+06	4.89099e+06	5.14852e+06	7.1675e+06	6.83909e+06	6.66853e+06	1.16443e+07	1.61673e+07	16518742	35086.7	0.995049	0.847381	0.903159	0.914471	3.47017e+06	3803853	4.76342e+06	6.44282e+06	7541205	7.1935e+06	1.48403e+07	1.39051e+07	1.46433e+07	177334	0.977865	0.965563	0.975394	0.986506
L-Glutamic acid, 3TMS derivative	Amino acids, peptides, and analogues	WHUUTDBJXJRKMK-VKHMYHEASA-N	3.01335e+07	3.41418e+07	3.58365e+07	4.13712e+07	4.46148e+07	4.41082e+07	5.87765e+07	7.44285e+07	7.42892e+07	229368	0.997819	0.861057	0.906656	0.916148	33932817	2.90872e+07	33262719	4.24555e+07	48305662	4.4597e+07	7.00493e+07	6.93956e+07	7.0602e+07	1.80824e+06	0.992295	0.949281	0.965563	0.975554
L-Glutamine, 3TMS derivative	Amino acids, peptides, and analogues	ZDXPYRJPNDTMRX-VKHMYHEASA-N	1.01255e+06	1.22772e+06	1.41562e+06	1.67212e+06	2.13599e+06	2036014	3.41696e+06	4.95845e+06	4.74281e+06	8509.42	0.991718	0.849837	0.901804	0.910853	888718	1.06945e+06	1.35724e+06	1963296	2.45116e+06	2087026	4.39527e+06	4.18522e+06	4.21337e+06	55428.7	0.973829	0.960024	0.958753	0.974452
L-Histidine, N,1-bis(trimethylsilyl)-, trimethylsilyl ester	Amino acids, peptides, and analogues	HNDVDQJCIGZPNO-YFKPBYRVSA-N	2.98184e+06	3707066	3.6094e+06	5.03925e+06	5.81668e+06	5.58625e+06	9.93765e+06	1.38522e+07	1.40577e+07	2655.15	0.995347	0.86009	0.914381	0.923613	2402592	3.04358e+06	3.81204e+06	5.47597e+06	6.31362e+06	5525212	1.24676e+07	1.20324e+07	1.22532e+07	97811.2	0.974758	0.973237	0.973129	0.986494
L-Isoleucine, 2TMS derivative	Amino acids, peptides, and analogues	AGPKZVBTJJNPAG-WHFBIAKZSA-N	4.0889e+06	4.9938e+06	5.41861e+06	7624037	7.59082e+06	7.45935e+06	12690516	1.7784e+07	1.82343e+07	38996.6	0.998589	0.850175	0.90353	0.914346	3.90231e+06	4.00058e+06	4791392	6787072	8.51644e+06	7.05444e+06	1.57398e+07	15410225	1.53251e+07	211292	0.987895	0.969577	0.967952	0.987218
L-Leucine, TMS derivative (merged)	Amino acids, peptides, and analogues	ROHFNLRQFUQHCH-YFKPBYRVSA-N	1.73627e+06	2.41834e+06	2.50763e+06	3.21716e+06	3.37336e+06	3.45011e+06	6.18218e+06	8.94854e+06	9.09462e+06	79410.4	0.994191	0.836743	0.894644	0.906075	1.883e+06	1.98312e+06	2.30741e+06	3.47987e+06	3.97184e+06	3.1918e+06	8.38689e+06	7.65967e+06	7.81833e+06	148727	0.982058	0.964193	0.967714	0.987702
L-Methionine, 2TMS derivative	Amino acids, peptides, and analogues	FFEARJCKVFRZRR-BYPYZUCNSA-N	2.85856e+06	3.58469e+06	3.7608e+06	4.939e+06	5.29559e+06	5357234	8.66223e+06	1.27817e+07	12938640	6704.22	0.996775	0.826016	0.885247	0.896364	2.73904e+06	2.84956e+06	3530580	4769744	5.86451e+06	4.87136e+06	1.16259e+07	11381992	10787801	115506	0.983967	0.976021	0.957907	0.986641
L-Ornithine, 3TMS derivative (merged)	Amino acids, peptides, and analogues	AHLPHDHHMVZTML-BYPYZUCNSA-N	1.64808e+06	1.78105e+06	1.81543e+06	2.18982e+06	2471415	2256979	3538929	5.11561e+06	5.00956e+06	30615.1	0.989574	0.815625	0.878022	0.888913	1.35129e+06	1.36998e+06	1.53234e+06	2.15934e+06	2.55289e+06	2.2545e+06	4.61442e+06	4.56474e+06	4.30799e+06	82911.2	0.98577	0.977275	0.960841	0.987356
L-Phenylalanine, 2TMS derivative	Amino acids, peptides, and analogues	COLNVLDHVKWLRT-QMMMGPOBSA-N	3.40946e+06	4.24468e+06	4455064	5.99035e+06	6531273	6152155	10955246	16277870	1.73031e+07	3750.01	0.992719	0.815146	0.877619	0.888696	2.95244e+06	3314875	3.95661e+06	6061982	7.42841e+06	6.35667e+06	1.491e+07	15076373	1.46543e+07	118455	0.983879	0.980251	0.971867	0.991245
L-Proline, 2TMS derivative	Amino acids, peptides, and analogues	ONIBWKKTOPOVIA-BYPYZUCNSA-N	2.6871e+07	3.2503e+07	35054860	4.74104e+07	4.77147e+07	46600880	7.29138e+07	9.68826e+07	98434435	201409	0.999103	0.866795	0.912788	0.923103	27624063	2.64961e+07	3.09986e+07	4.2615e+07	5.18561e+07	4.4383e+07	88197424	8.66643e+07	8.62938e+07	1.34829e+06	0.990298	0.966412	0.967527	0.985322
L-Threonine, 3TMS derivative (merged)	Amino acids, peptides, and analogues	AYFVYJQAPQTCCC-GBXIJSLDSA-N	6.43827e+06	7.63145e+06	8.1432e+06	9.53939e+06	1.09569e+07	1.07684e+07	1.67463e+07	24376060	2.49274e+07	150964	0.993357	0.814784	0.876585	0.887256	6.48853e+06	6.17216e+06	7.33395e+06	1.00793e+07	1.23751e+07	1.0913e+07	2.22596e+07	22405538	2.19479e+07	350218	0.990225	0.974168	0.969602	0.989328
L-Tyrosine, 3TMS derivative	Amino acids, peptides, and analogues	OUYCCCASQSFEME-QMMMGPOBSA-N	6309131	7.77929e+06	8.08703e+06	1.10306e+07	1.18524e+07	1.15796e+07	1.95471e+07	2.60503e+07	2.6116e+07	26765.6	0.99731	0.879087	0.926157	0.935394	6455327	6373404	7.77736e+06	10896300	1.29784e+07	1.11879e+07	2.34011e+07	2.31622e+07	2.29603e+07	323765	0.988048	0.973096	0.970947	0.988472
L-Valine, TMS derivative (merged)	Amino acids, peptides, and analogues	KZSNJWFQEVHDMF-BYPYZUCNSA-N	7.59267e+06	9.19116e+06	1.00515e+07	1.32931e+07	13631194	1.35191e+07	2.2427e+07	3.12198e+07	32039079	114272	0.998538	0.848266	0.902465	0.913084	7.46235e+06	7.48241e+06	8.78865e+06	1.23886e+07	1.52244e+07	1.29495e+07	2.87067e+07	2.72339e+07	2.73864e+07	466641	0.988517	0.966658	0.967869	0.987831
Maltose, octakis(trimethylsilyl) ether, methyloxime (isomer 2)	Carbohydrates and carbohydrate conjugates	GUBGYTABKSRVRQ-QUYVBRFLSA-N	352658	386527	381664	527712	518665	514511	910737	1183370	1173372	24477.2	0.988849	0.883595	0.934935	0.944265	373269	364379	360275	476362	631574	649075	1035756	1.03244e+06	993540	49013	0.968396	0.946833	0.939641	0.963419
Mannonic acid, lactone - 4TMS	Carbohydrates and carbohydrate conjugates	VNGTZLYNGGLPIZ-LUKYLMHMSA-N	15819.8	20285.3	22887.2	32749.4	32456.4	34136.9	52863.5	91078.5	90620	498.871	0.987582	0.770701	0.837161	0.850334	16670.9	14163.7	19627.8	31080	37871.4	29169.9	75122	73407.7	71492.6	1107.71	0.991462	0.969512	0.964646	0.986616
Myo-Inositol, 1,3,4,5,6-pentakis-O-(trimethylsilyl)-, bis(trimethylsilyl) phosphate	Alcohols and polyols	INAPMGSXUVUWAF-UYSNGIAKSA-N	98947.7	94964.3	110751	247167	210703	185476	395570	582693	497940	0	0.965404	0.874146	0.913162	0.923461	50591.3	115332	134723	201295	281569	230033	422131	483675	481227	2038.23	0.92489	0.936883	0.933438	0.934912
Myo-Inositol, 6TMS	Alcohols and polyols	CDAISMWEOUEBRE-GPIVLXJGSA-N	3.59578e+07	40354430	4.08861e+07	5.32762e+07	53175816	5.20752e+07	7.05995e+07	8.27404e+07	8.33197e+07	2836.3	0.983941	0.906518	0.935245	0.943378	49647860	3.72144e+07	4.20522e+07	51491379	5.72821e+07	52570126	78362529	78264230	7.7989e+07	2.32553e+06	0.987898	0.911754	0.931191	0.948841
N,9-bis(Trimethylsilyl)-6-[(trimethylsilyl)oxy]-9H-purin-2-amine	Purines and purine derivatives	UYTPUPDQBNUYGX-UHFFFAOYSA-N	132610	180891	185371	264204	262454	270956	440745	722427	650745	906.477	0.985575	0.804447	0.862673	0.876058	85959.9	132099	173816	236832	301575	258002	592081	587760	594405	3732.51	0.968786	0.970479	0.966058	0.98023
N-Acetylglutamine,N,N',O,O'- tetrakis(trimethylsilyl)-	Amino acids, peptides, and analogues	KSMRODHGGIIXDV-UHFFFAOYSA-N	25717.7	33859.6	34278	43722.3	50182.6	48244.4	85281.7	139093	135150	1273.52	0.987122	0.795064	0.860538	0.872841	26746	26077.6	30432.4	46389	53655	46907.2	116068	111290	113212	3398.94	0.987781	0.973603	0.978116	0.995385
Octopamine, 4TMS derivative	1-hydroxy-2-unsubstituted benzenoids	QHGUCRYDKWKLMG-UHFFFAOYSA-N	379637	470218	232976	862842	826796	834302	1.15528e+06	1.6964e+06	1.64023e+06	8366.3	0.943809	0.820878	0.862815	0.87143	436761	475520	570819	834848	1.0415e+06	902901	1266572	1.36186e+06	1.45421e+06	16671.5	0.898751	0.871062	0.901853	0.885181
Oxazole, 2-(8Z)-8-heptadecen-1-yl-4,5-dihydro-	Oxazolines	SOTODSFNXCLCGH-KTKRTIGZSA-N	495400	572740	572294	877429	998836	950378	2406241	2.82226e+06	2.98738e+06	156464	0.966493	0.92454	0.96673	0.9721	813493	501109	578550	921808	878421	849217	2.4936e+06	2.40645e+06	2.5402e+06	192183	0.965988	0.941373	0.961454	0.975998
Pentadecanoic acid, TMS derivative	Fatty acids and conjugates	WQEPLUUGTLDZJY-UHFFFAOYSA-N	60881.7	61906.6	51708.7	79214.9	81074.8	82357.3	145421	224240	230019	22354.1	0.975031	0.792378	0.866202	0.877001	101694	49957.5	51963.5	77693.9	102108	89555.1	204261	199506	188994	25773.4	0.958015	0.88186	0.887946	0.924605
Pentanedioic acid, 2-[(trimethylsilyl)oxy]-, bis(trimethylsilyl) ester	Dicarboxylic acids and derivatives	JFCQEDHGNNZCLN-UHFFFAOYSA-N	205102	236766	268844	310435	351210	354632	549854	844407	868895	30320.6	0.989298	0.791633	0.857913	0.869125	213338	190874	219845	312778	395231	344978	753511	726691	761999	26176.2	0.992288	0.96066	0.977112	0.99003
Phosphoric acid, bis(trimethylsilyl) 2,3-bis[(trimethylsilyl)oxy]propyl ester	Non-metal phosphates	NBIIXXVUZAFLBC-UHFFFAOYSA-N	439346	473036	545156	760144	793594	817622	1.36489e+06	1.75707e+06	1.96747e+06	12353.7	0.990559	0.864651	0.916893	0.924404	384060	449203	510068	725363	915355	808738	1691513	1.69414e+06	1.59479e+06	21921.5	0.978296	0.97623	0.95737	0.982791
Phosphoric acid, bis(trimethylsilyl)monomethyl ester	Phosphate esters	CAAULPUQFIIOTL-UHFFFAOYSA-N	127071	190584	129362	284371	208460	239959	359352	426092	483373	29437.8	0.931161	0.839827	0.875987	0.887552	234573	166052	185852	241603	276786	239666	359342	450146	447985	67332.1	0.922069	0.882138	0.906217	0.902692
Phosphorylethanolamine, 4TMS derivative	Phosphate esters	SUHOOTKUPISOBE-UHFFFAOYSA-N	151104	235673	95225.8	763880	638315	688333	1309859	1.68121e+06	1710853	26.111	0.95774	0.906824	0.936005	0.942482	511237	315155	443280	830939	1.12113e+06	936141	1.69737e+06	1.76602e+06	1.69508e+06	7092.97	0.972154	0.923058	0.928283	0.941792
Propanoic acid, 3-[[bis[(trimethylsilyl)oxy]phosphinyl]oxy]-2-[(trimethylsilyl)oxy]-, trimethylsilyl ester, (S)-	Carbohydrates and carbohydrate conjugates	OSJPPGNTCRNQQC-REOHCLBHSA-N	44303.2	65361.5	59512.4	119454	113122	120564	228045	332779	340484	0	0.996638	0.858497	0.911793	0.922194	20185.7	42871.9	62682	110341	135945	124762	259293	292596	287683	291.882	0.952781	0.970597	0.964541	0.968775
Pyroglutamic acid, TMS derivative (merged)	Amino acids, peptides, and analogues	ODHCTXKNWHHXJC-VKHMYHEASA-N	1.80566e+07	2.22216e+07	2.35347e+07	3.05715e+07	3.62144e+07	3.54017e+07	5.02593e+07	7.76694e+07	8.20066e+07	2.06924e+06	0.989863	0.785815	0.848271	0.858915	17661752	18240879	2.20988e+07	3.09761e+07	4.04539e+07	3.39051e+07	7.13009e+07	70835621	7.29051e+07	2.7264e+06	0.985292	0.962064	0.971068	0.983029
Scyllo-Inositol, 6TMS	Alcohols and polyols	CDAISMWEOUEBRE-CDRYSYESSA-N	354617	479357	335155	825962	791037	754639	1369157	1991190	2.17077e+06	0	0.987498	0.834135	0.89067	0.901061	237622	403865	493465	738579	898296	772108	1.78419e+06	1.85343e+06	1.80882e+06	9146.27	0.965812	0.979597	0.967724	0.982462
Serine, 3TMS derivative (merged)	Amino acids, peptides, and analogues	MTCFGRXMJLQNBG-REOHCLBHSA-N	12839299	1.41659e+07	1.65122e+07	1.86975e+07	2.20322e+07	2.06646e+07	3.30855e+07	4.84936e+07	4.91289e+07	274296	0.992224	0.815005	0.876155	0.886431	1.34002e+07	1.20693e+07	1.37726e+07	1.94553e+07	2.3844e+07	2.12636e+07	4.47607e+07	42930078	4.32513e+07	859024	0.993484	0.966103	0.970997	0.990439
Silanol, trimethyl-, phosphate (3:1)	Non-metal phosphates	NBIIXXVUZAFLBC-UHFFFAOYSA-K	7.6222e+07	8.42674e+07	90371922	113500000	1.07929e+08	109250000	143750000	179000000	180750000	3.94841e+06	0.993551	0.861445	0.902759	0.913595	88896801	73070564	8.12104e+07	103250000	121500000	109750000	169250000	169500000	170500000	8.22291e+06	0.993052	0.935902	0.952817	0.966076
Stearidonic acid, TMS	Lineolic acids and derivatives	JIWBIWFOSCKQMA-LTKCOYKYSA-N	116412	141039	97906.8	263138	286494	266268	530813	790869	806276	1328.31	0.991265	0.854852	0.910702	0.9197	177991	135377	171842	302889	328432	277261	761034	770705	737790	10999.1	0.989221	0.979763	0.972748	0.994766
Timonacic, 2TMS derivative	Amino acids, peptides, and analogues	DZLNHFMRPBPULJ-UHFFFAOYSA-N	85283.3	231483	236020	410675	349222	356885	589048	704712	768678	21.9875	0.953127	0.876226	0.892082	0.903506	18296.7	170712	227565	324164	419770	57179.2	719496	654483	628752	3366.57	0.822369	0.817009	0.796424	0.822551
Uracil, 2TMS derivative	Pyrimidines and pyrimidine derivatives	ISAKRJDGNUQOIC-UHFFFAOYSA-N	194036	247354	235185	385524	386733	394755	1.51496e+06	2.40521e+06	2438904	4315.09	0.965734	0.818944	0.88753	0.898301	161421	169609	194408	356681	481053	321514	2.13409e+06	1.95493e+06	1.98312e+06	27913.2	0.959191	0.950222	0.947544	0.975806
Xylitol, 5TMS	Carbohydrates and carbohydrate conjugates	VJDOAZKNBQCAGE-VPENINKCSA-N	86349.1	99905.2	111132	138930	149947	141922	247100	383395	368456	12289.4	0.989739	0.811474	0.873632	0.885569	105617	84110.9	93033.3	136282	168480	137029	318957	323969	328701	12798.4	0.99346	0.960689	0.972651	0.988686
О±-D-Glucopyranoside, methyl 2-(acetylamino)-2-deoxy-3-O-(trimethylsilyl)-, cyclic methylboronate	Carbohydrates and carbohydrate conjugates	WPGQYOCOEWUCGS-VEGXAWMVSA-N	74182.3	62551.6	49668.7	93598	91789	110157	171143	239137	232428	8906.48	0.966533	0.849349	0.912954	0.919378	78084.7	70595.1	53172.2	80829.4	102719	100813	201450	207979	194216	16454.5	0.969766	0.952411	0.943649	0.97457
О±-Linolenic acid, TMS derivative	Lineolic acids and derivatives	DTOSIQBPPRVQHS-PDBXOOCHSA-N	180999	263039	208551	433819	431741	454140	813786	1210615	1367459	1728.15	0.988265	0.818666	0.880469	0.890807	193145	245377	284102	412221	516712	441351	1174416	1.17841e+06	1.21015e+06	45496.1	0.97729	0.974764	0.9779	0.992239
О±-Methyl-L-tyrosine, 3TMS derivative	Amino acids, peptides, and analogues	AXDLCFOOGCNDST-VIFPVBQESA-N	15685	24371.3	21776.1	29964.8	33153.9	33961.8	55341.1	87880.5	99797.3	0	0.977572	0.762768	0.832335	0.844561	5426.67	14695.6	19876	34263.8	37061.8	33267.9	84683.2	83136.7	90237.6	162.001	0.956185	0.967673	0.981135	0.980762
ОІ-Alanine, 3TMS derivative	Amino acids, peptides, and analogues	UCMIRNVEIXFBKS-UHFFFAOYSA-N	25623.3	39755.8	15199.7	116201	96400.1	118679	243267	339026	341793	1841.45	0.980653	0.891856	0.937377	0.945279	93740.9	48021.3	68824.1	138130	187146	155830	342229	360398	361278	4148.74	0.993454	0.949224	0.964289	0.975386
ОІ-D-Tagatopyranose, 1,2,3,4,5-pentakis-O-(trimethylsilyl)-	Carbohydrates and carbohydrate conjugates	LKDRXBCSQODPBY-VANKVMQKSA-N	104324	105346	86183.1	136079	152319	162034	251079	441844	442819	1580.14	0.968324	0.748355	0.826909	0.838213	50461	83907.9	80893.8	166242	172670	163341	361012	380628	357152	5627.62	0.961096	0.987831	0.972257	0.985758
													R2 XIC	R2 BCA (aliq)	R2 BCA (sed)	Cell number											R2 XIC	R2 BCA (aliq)	R2 BCA (sed)	Cell number
											mean R2		0.971625	0.819287	0.87402	0.884448									mean R2		0.947042	0.922801	0.925425	0.943279
											R2>0.95		0	0	0	0									R2>0.95		0	0	0	0
											0.9< R2<0.95		0	0	0	0									0.9< R2<0.95		0	0	0	0
											0.75< R2<0.9		0	0	0	0									0.75< R2<0.9		0	0	0	0
											0.5< R2<0.75		0	0	0	0									0.5< R2<0.75		0	0	0	0
											R2<0.5		0	0	0	0									R2<0.5		0	0	0	0
											total		0	0	0	0
											R2>0.95		0	0	0	0									R2>0.95		0	0	0	0
											0.9< R2<0.95		0	0	0	0									0.9< R2<0.95		0	0	0	0
											0.75< R2<0.9		0	0	0	0									0.75< R2<0.9		0	0	0	0
											0.5< R2<0.75		0	0	0	0									0.5< R2<0.75		0	0	0	0
											R2<0.5		0	0	0	0									R2<0.5		0	0	0	0
													0	0	0	0											0	0	0	0

## Sheet: Third metabolom data
Cell number		count	1	1	1	2	2	2	3	3	3	4	4	4	5	5	5					Cell number	count	1	1	1	2	2	2	3	3	3	4	4	4	5	5	5
Protein Aliquot		mkg/ml	195	215	307	525	533	661	761	818	1020	1028	1092	1376	1300	1387	1525					DNA Aliquot	ng/μl	0.133	0.164	0.176	0.248	0.334	0.256	0.386	0.406	0.53	0.642	0.672	0.788	0.62	0.848	1.04
Protein Precipitate		mkg/ml	363	351	461	643	633	836	936	1028	1157	1172	1232	1445	1372	1446	1740					DNA Precipitate	ng/μl	0.43	0.438	0.552	0.94	1	1.3	1.85	1.86	1.9	2.54	2.508	3.16	3.26	3.84	4.5
XIC Protein			1.78759e+09	1.67523e+09	1.73492e+09	2.48599e+09	3.55221e+09	4.18491e+09	4.26793e+09	4.92963e+09	5.37445e+09	5.19607e+09	5.43727e+09	5.8798e+09	5.25264e+09	6.37412e+09	6.71002e+09					XIC DNA		2.07671e+09	2.07812e+09	2.52999e+09	3.41331e+09	3.56724e+09	4.32132e+09	3.06235e+09	5.02811e+09	5.5787e+09	4.9111e+09	5.2589e+09	6.16841e+09	6.2173e+09	5.9987e+09	7.54471e+09
Name	Subclass	INCHIKEY	11B	12B	13B	21B	22B	23B	31B	32B	33B	41B	42B	43B	51B	52B	53B	R2 XIC	R2 Protein Aliquot	R2 Protein Precipitate	R2 Cell number	BlankB	BlankD	11D	12D	13D	21D	22D	23D	31D	32D	33D	41D	42D	43D	51D	52D	53D	R2 XIC	R2 DNA Aliquot	R2 DNA Precipitate	R2 Cell number
10-Heptadecenoic acid, (Z)-, TMS derivative	Fatty acids and conjugates	ZQPPMHVWECSIRJ-MDZDMXLPSA-N	5.93869e+06	6.06177e+06	6.0185e+06	1.04755e+07	1.37026e+07	1.72691e+07	1.79338e+07	2.05795e+07	2.42914e+07	2.36205e+07	2.4096e+07	2.79051e+07	2.89247e+07	3.40932e+07	3.25377e+07	0.962508	0.971015	0.961277	0.937578	1.32317e+06	1.56761e+06	6.49856e+06	6.65823e+06	8.53167e+06	1.43081e+07	1.40487e+07	1.82151e+07	1.50024e+07	2.20143e+07	2.44775e+07	2.3175e+07	2.48178e+07	2.99887e+07	3.14797e+07	3.08207e+07	3.9571e+07	0.982275	0.901765	0.935143	0.894378
Adonitol, 5TMS	Carbohydrates and carbohydrate conjugates	HEBKCHPVOIAQTA-ZXFHETKHSA-N	633638	506285	545350	1.02817e+06	1.70568e+06	2.14828e+06	2.36452e+06	2.93614e+06	3.53008e+06	3.19347e+06	3.58021e+06	3.91871e+06	3.3441e+06	4.78529e+06	4.88186e+06	0.980328	0.945435	0.954615	0.883406	24502.9	22462.4	768678	731553	991203	1.58132e+06	1.66472e+06	2.33542e+06	1.63013e+06	3.0803e+06	3.48317e+06	2.87053e+06	3.27226e+06	4.15176e+06	4.35332e+06	4.43799e+06	5.87372e+06	0.979167	0.88977	0.920571	0.849449
Arachidonic acid, TMS derivative	Fatty acids and conjugates	YZXBAPSDXZZRGB-DOFZRALJSA-N	971151	983969	959723	1.68409e+06	2.02846e+06	2.60743e+06	3.04175e+06	3.23675e+06	3.68458e+06	3.90923e+06	3.94385e+06	4.82232e+06	4.75589e+06	5.21374e+06	5.95011e+06	0.946068	0.986642	0.990075	0.946138	67358.1	52335.2	1.07388e+06	1.10908e+06	1.32384e+06	2.22754e+06	2.5477e+06	2.9261e+06	2.3951e+06	3.89296e+06	4.38156e+06	4.36872e+06	4.54277e+06	4.91962e+06	5.24397e+06	5.40288e+06	7.14087e+06	0.975561	0.921223	0.92775	0.89039
Cholesterol, TMS derivative	Cholestane steroids	HVYWMOMLDIMFJA-DPAQBDIFSA-N	2.912e+07	2.8752e+07	2.99016e+07	5.74323e+07	6.5802e+07	8.51188e+07	9.3596e+07	1.04272e+08	1.24019e+08	123112269	1.23805e+08	1.4378e+08	1.3012e+08	1.54868e+08	1.6575e+08	0.983038	0.974568	0.979863	0.916565	622159	639362	3.1725e+07	3.23437e+07	4.03435e+07	7.06673e+07	6.82768e+07	9.36158e+07	8.23743e+07	1.11234e+08	1.29616e+08	1.19277e+08	1.201e+08	1.53135e+08	1.60446e+08	1.54065e+08	1.92587e+08	0.977398	0.88489	0.926357	0.899587
D-Glucose, 2,3,4,5,6-pentakis-O-(trimethylsilyl)-, O-methyloxyme, (1E)- (merged)	Carbohydrates and carbohydrate conjugates	WQZGKKKJIJFFOK-GASJEMHNSA-N	7.05404e+06	7.4516e+06	7.43315e+06	1.59412e+07	1.83394e+07	2.11563e+07	2.48282e+07	2.7954e+07	2.81913e+07	3.06108e+07	3.00518e+07	3.28428e+07	3.59148e+07	4.05188e+07	4.04185e+07	0.959907	0.956771	0.956436	0.955252	124763	112959	9.61963e+06	8.86037e+06	1.07649e+07	1.93565e+07	1.57585e+07	2.04079e+07	1.9427e+07	2.57818e+07	2.74921e+07	2.8236e+07	2.78069e+07	3.7103e+07	3.80074e+07	3.8106e+07	4.53615e+07	0.951224	0.903655	0.953532	0.915526
L-Cysteine, 3TMS derivative	Amino acids, peptides, and analogues	XUJNEKJLAYXESH-REOHCLBHSA-N	1.22651e+07	1.41659e+07	1.43356e+07	2.30552e+07	3.77932e+07	4.4964e+07	4.07927e+07	5.42505e+07	6.01778e+07	5.24462e+07	6.0867e+07	6.56577e+07	5.54156e+07	7.47856e+07	7.8466e+07	0.989294	0.918702	0.931299	0.836391	28330.6	26997.7	1.68042e+07	1.6993e+07	2.10462e+07	3.23085e+07	3.6531e+07	4.70445e+07	3.02959e+07	5.37558e+07	6.25839e+07	4.88488e+07	5.60929e+07	7.18514e+07	6.5744e+07	7.04621e+07	8.90981e+07	0.989841	0.858584	0.863731	0.79825
L-Lysine, 4TMS derivative (merged)	Amino acids, peptides, and analogues	KDXKERNSBIXSRK-YFKPBYRVSA-N	2.95486e+07	3.12746e+07	3.27296e+07	4.23909e+07	5.10659e+07	6.17954e+07	5.89608e+07	6.8927e+07	7.92335e+07	7.40037e+07	7.84407e+07	8.74037e+07	7.4751e+07	100487258	9.82661e+07	0.979326	0.943189	0.94552	0.863373	1.53948e+06	1.44706e+06	3.1594e+07	3.55644e+07	3.89427e+07	5.00027e+07	5.3504e+07	6.59148e+07	5.25456e+07	7.36413e+07	7.97989e+07	7.0099e+07	7.48971e+07	9.30538e+07	9.35767e+07	9.29051e+07	1.18703e+08	0.983168	0.873355	0.906568	0.835489
L-Tryptophan, 3TMS derivative	Indolyl carboxylic acids and derivatives	QIVBCDIJIAJPQS-VIFPVBQESA-N	1.33577e+07	1.33905e+07	1.4916e+07	2.41283e+07	3.56282e+07	4.98091e+07	4.82652e+07	6.07246e+07	7.65914e+07	6.67259e+07	7.4351e+07	8.39557e+07	7.15995e+07	9.90919e+07	1.05148e+08	0.97629	0.951017	0.961512	0.870882	306799	242826	1.58553e+07	1.62879e+07	2.19454e+07	3.48535e+07	3.57132e+07	5.3211e+07	2.54454e+07	6.50175e+07	7.85365e+07	6.05429e+07	6.84036e+07	9.35038e+07	9.56093e+07	9.13271e+07	1.28084e+08	0.981443	0.851204	0.871655	0.792283
Malic acid, 3TMS derivative	Beta hydroxy acids and derivatives	BJEPYKJPYRNKOW-UHFFFAOYSA-N	3.4399e+06	3.32378e+06	3.1914e+06	5.22882e+06	8.28175e+06	9.53463e+06	9.83338e+06	1.23469e+07	1.28085e+07	1.29146e+07	1.35021e+07	1.41174e+07	1.35486e+07	1.75174e+07	1.70047e+07	0.989386	0.92998	0.936829	0.897267	22851.8	16285.4	4.22631e+06	4.28016e+06	4.90145e+06	7.56456e+06	8.19397e+06	1.00054e+07	6.88786e+06	1.19577e+07	1.32361e+07	1.12081e+07	1.23188e+07	1.51113e+07	1.5692e+07	1.5819e+07	1.97806e+07	0.991591	0.867024	0.893421	0.840066
Uridine, 3TMS derivative	Pyrimidine nucleosides	DRTQHJPVMGBUCF-XVFCMESISA-N	1.37817e+07	1.61698e+07	1.57599e+07	2.67995e+07	2.9771e+07	3.61164e+07	4.01061e+07	4.29197e+07	4.71408e+07	5.02857e+07	4.98384e+07	5.5733e+07	5.62677e+07	6.05203e+07	6.12808e+07	0.968443	0.97209	0.967359	0.946882	49109.1	34907.3	1.50921e+07	1.60407e+07	1.87284e+07	3.13675e+07	3.23617e+07	4.07821e+07	3.90113e+07	4.60331e+07	5.07555e+07	5.14264e+07	5.09125e+07	5.68809e+07	6.04609e+07	6.00043e+07	7.04943e+07	0.950698	0.869272	0.909066	0.920953
Palmitelaidic acid, TMS	Fatty acids and conjugates	SECPZKHBENQXJG-BQYQJAHWSA-N	1.31206e+06	1.243e+06	1.2642e+06	2.21235e+06	2.73945e+06	3.48915e+06	3.74872e+06	3.78161e+06	4.5083e+06	4.44936e+06	4.29291e+06	5.12641e+06	4.94759e+06	5.42553e+06	5.70672e+06	0.980463	0.96056	0.962668	0.908231	84027.6	100508	1.50497e+06	1.46462e+06	1.9126e+06	2.97669e+06	3.11119e+06	3.71643e+06	3.02017e+06	4.33079e+06	4.96461e+06	4.5302e+06	4.56515e+06	5.2687e+06	5.52544e+06	5.04356e+06	6.74009e+06	0.986254	0.844983	0.86199	0.84956
(3S,4S)-3-Amino-4-methylhexanoic acid, 2TMS	Amino acids, peptides, and analogues	JHEDYGILOIBOTL-WDSKDSINSA-N	204253	249047	274458	270306	507164	734652	441014	663519	823847	581981	693443	939076	547868	951196	891725	0.854363	0.750685	0.753876	0.580165	8436.89	7534.22	238487	300384	409366	394445	476337	769158	182242	594801	748633	485665	585324	950080	658499	755164	1.26368e+06	0.78529	0.623358	0.596943	0.430607
(R)-5-Methylhydantoin, 2TMS	Imidazolidines	VMAQYKGITHDWKL-UWTATZPHSA-N	104633	63839.8	42592.1	128341	278279	371515	335279	382687	538492	419797	401732	500682	460348	685587	483827	0.912013	0.819539	0.800768	0.760887	21532.9	20527.3	118933	111674	141084	241965	251174	377066	117855	414948	472936	360636	396540	526345	611354	415558	806838	0.927328	0.70855	0.735031	0.659434
10-Nonadecenoic acid, (Z)-, TMS	Organosilicon compounds	CTWRLNFUSGJYOR-PFONDFGASA-N	1.66121e+06	1.17417e+06	1.18885e+06	1.70288e+06	3.93435e+06	4.60661e+06	5.2e+06	5.56586e+06	6.60474e+06	6.88636e+06	6.71025e+06	7.59207e+06	5.32785e+06	8.79084e+06	7.6764e+06	0.960553	0.857594	0.861191	0.798244	313150	391315	1.95207e+06	1.90868e+06	2.49424e+06	3.63165e+06	3.99394e+06	4.84016e+06	2.13389e+06	5.90762e+06	6.92315e+06	5.56517e+06	6.07875e+06	7.53669e+06	8.16251e+06	6.82072e+06	1.05226e+07	0.972823	0.793514	0.798263	0.736623
11-Eicosenoic acid, (E)-,TMS derivative	Fatty acids and conjugates	BITHHVVYSMSWAG-MDZDMXLPSA-N	596765	424957	405084	858317	1.8472e+06	2.33389e+06	2.87543e+06	3.24315e+06	3.48249e+06	3.92296e+06	3.88888e+06	4.27768e+06	3.4327e+06	5.23698e+06	5.35355e+06	0.978357	0.922018	0.937856	0.882183	31769.2	28132.1	900520	702333	1.15005e+06	1.7412e+06	1.84572e+06	2.28928e+06	1.19943e+06	3.47046e+06	4.20232e+06	3.34493e+06	3.46947e+06	4.6153e+06	5.27677e+06	4.42894e+06	7.20995e+06	0.959181	0.83588	0.852966	0.776207
11-Ketoetiocholanolone, TMS derivative	Androstane steroids	IUNYGQONJQTULL-UKZLPJRTSA-N	108550	112330	128256	161218	315092	467191	371824	459715	625970	507111	573816	695190	445306	794769	748921	0.946813	0.868055	0.873485	0.745187	11938.6	10413.8	136331	146472	208433	269065	307997	483050	149398	493088	620352	416928	500648	751616	681067	645342	1.05571e+06	0.938417	0.78007	0.782095	0.658264
1-Penten-3-one, 4-methyl-	Carbonyl compounds	SNOYUTZWILESAI-UHFFFAOYSA-N	9508.4	16671	5996.35	38337.4	51835.9	60299.1	94365.7	80753.9	122461	133042	114565	116486	157854	152171	116981	0.850698	0.86101	0.831284	0.90631	1020.56	748.072	19311	22782.1	20476.3	58415.4	91556.4	106998	37306.2	102743	137435	145575	135438	156390	185511	144577	225522	0.949831	0.809672	0.811084	0.795573
2,3,4-Trihydroxybutyric acid tetrakis(trimethylsilyl) deriv., (, (R*,R*)-)	Carbohydrates and carbohydrate conjugates	JPIJQSOTBSSVTP-PWNYCUMCSA-N	64238.3	49631.5	55108.9	94408.9	214233	297167	277842	372010	474593	425195	454820	541897	411528	647364	710561	0.964925	0.927627	0.943288	0.839673	5019.29	4999.62	80684.9	85901.8	126795	185802	209197	315564	145596	376504	497333	338663	393012	594884	581807	572314	932828	0.940559	0.843354	0.856032	0.729959
2-Amino-1-(3-chlorophenyl)ethanol, N,O-2TMS	Halobenzenes	STJIXOUDTUPEEL-UHFFFAOYSA-N	521874	371410	306676	375131	616699	881856	660947	1.12628e+06	1.4892e+06	830933	1.38498e+06	1.74689e+06	1.23237e+06	1.85652e+06	2.23416e+06	0.834273	0.84187	0.857449	0.705848	1548.26	901.413	308824	223774	359543	473857	673184	973100	569032	1.1753e+06	1.58469e+06	883216	1.36458e+06	1.97665e+06	1.28221e+06	1.71619e+06	2.68124e+06	0.901123	0.847483	0.808821	0.663848
2-Amino-4-oxopentanoic acid, 2TMS	Amino acids, peptides, and analogues	QUCHWTCTBHQQDU-UHFFFAOYSA-N	126509	89728.8	88535	123918	215605	254202	278081	291938	367112	320997	342642	456902	449918	535876	539013	0.924887	0.953873	0.943752	0.898943	76602.8	75424.8	117597	146969	140006	185339	210403	276504	159360	364450	416404	330666	399270	439269	521513	457500	700155	0.953396	0.834733	0.855467	0.779518
2-Aminomalonic acid, N,O,O,-TMS	Amino acids, peptides, and analogues	JINBYESILADKFW-UHFFFAOYSA-N	505820	283987	281537	538847	3.09123e+06	5.57964e+06	3.77695e+06	4.47119e+06	7.52376e+06	8.34902e+06	5.69421e+06	7.6556e+06	3.0303e+06	1.05719e+07	4.99447e+06	0.723041	0.588683	0.570353	0.518066	9389.96	7574.76	1.13463e+06	1.18967e+06	1.82538e+06	1.40822e+06	1.55596e+06	3.58136e+06	606901	3.06453e+06	3.19873e+06	2.03458e+06	3.04633e+06	5.84118e+06	8.22602e+06	5.34847e+06	1.2334e+07	0.713634	0.623231	0.697711	0.538708
2-Butenedioic acid, (E)-, 2TMS derivative	Dicarboxylic acids and derivatives	VZCYOOQTPOCHFL-OWOJBTEDSA-N	2.70523e+06	2.11838e+06	2.1799e+06	4.16035e+06	5.94418e+06	7.52532e+06	8.83419e+06	1.011e+07	1.13909e+07	1.2437e+07	1.20905e+07	1.33037e+07	1.37267e+07	1.60136e+07	1.69662e+07	0.968478	0.967155	0.973597	0.947813	156823	141177	3.34639e+06	2.99524e+06	3.60561e+06	6.29939e+06	6.0476e+06	8.0615e+06	5.55701e+06	1.05085e+07	1.17544e+07	1.07879e+07	1.107e+07	1.4618e+07	1.69217e+07	1.50504e+07	2.12944e+07	0.962535	0.868165	0.914271	0.848991
2-Deoxy-D-ribose, tris(trimethylsilyl) ether, methyloxime (syn)	Carbonyl compounds	ASJSAQIRZKANQN-CRCLSJGQSA-N	6.83519e+06	6.13077e+06	5.9952e+06	8.81895e+06	1.29485e+07	1.58665e+07	1.41834e+07	1.7559e+07	2.17904e+07	2.01393e+07	2.15315e+07	2.31908e+07	2.19439e+07	3.07779e+07	2.95671e+07	0.955023	0.932761	0.931445	0.878045	2.93764e+06	2.77167e+06	7.23697e+06	7.34305e+06	8.23748e+06	1.17549e+07	1.19396e+07	1.7476e+07	1.06901e+07	1.8663e+07	2.20304e+07	1.65721e+07	1.91462e+07	2.62254e+07	2.67672e+07	2.55693e+07	3.60234e+07	0.96264	0.83275	0.869613	0.768997
2-Methyl-2,3-butanediol, 2TMS	Alcohols and polyols	IDEOPBXRUBNYBN-UHFFFAOYSA-N	1.15548e+06	737514	636569	670214	1.31139e+06	1.47973e+06	1.34734e+06	1.38622e+06	1.45739e+06	1.45306e+06	1.30457e+06	1.23328e+06	656557	1.16605e+06	1.04192e+06	0.214878	0.0559305	0.0725901	0.0351854	284845	225848	1.12268e+06	1.29071e+06	932672	1.38019e+06	1.33324e+06	1.59316e+06	781747	1.47462e+06	1.47722e+06	1.27828e+06	1.30039e+06	1.16145e+06	1.68828e+06	1.28956e+06	1.80822e+06	0.402014	0.161457	0.192588	0.177009
2-Monomyristin, 2TMS derivative	Monoradylglycerols	TVIMZSOUQXNWHO-UHFFFAOYSA-N	3.65604e+06	3.46254e+06	3.64939e+06	5.6411e+06	7.28847e+06	9.49026e+06	9.58551e+06	1.05388e+07	1.30046e+07	1.18051e+07	1.18577e+07	1.4792e+07	1.30855e+07	1.58565e+07	1.68625e+07	0.981333	0.965388	0.970066	0.882755	248655	196904	4.00868e+06	4.08006e+06	5.31942e+06	7.49915e+06	7.53138e+06	1.01583e+07	7.33482e+06	1.13383e+07	1.36803e+07	1.18078e+07	1.23305e+07	1.62257e+07	1.63721e+07	1.42603e+07	2.04636e+07	0.985736	0.855653	0.87793	0.820537
2-Monostearin, 2TMS derivative	No data	AYTFXSZWPYWGRF-UHFFFAOYSA-N	2.66423e+07	2.47434e+07	2.13507e+07	2.6075e+07	2.79238e+07	2.47677e+07	2.5922e+07	2.77182e+07	2.92305e+07	2.69756e+07	2.67527e+07	2.64291e+07	2.56251e+07	3.0555e+07	2.71824e+07	0.377107	0.262913	0.249065	0.27537	7.73474e+06	6.84337e+06	2.68438e+07	2.51814e+07	2.61605e+07	2.76406e+07	2.69873e+07	2.60195e+07	2.49876e+07	2.97297e+07	2.98208e+07	2.82259e+07	2.81019e+07	2.83542e+07	3.29976e+07	2.93748e+07	3.25584e+07	0.712644	0.514626	0.576169	0.584068
2-Palmitoleoylglycerol bis-trimethylsilyl ether (merged)	Monoradylglycerols	BBNYCLAREVXOSG-UHFFFAOYSA-N	4.79303e+06	4.43117e+06	4.0533e+06	5.83428e+06	7.07342e+06	7.84408e+06	8.68725e+06	9.82578e+06	1.09979e+07	1.0964e+07	1.12801e+07	1.19925e+07	1.1654e+07	1.45917e+07	1.45351e+07	0.968297	0.954942	0.957723	0.925266	1.22228e+06	1.01756e+06	4.89246e+06	4.83258e+06	5.29671e+06	7.23605e+06	7.2411e+06	8.42627e+06	7.35552e+06	1.08212e+07	1.16336e+07	1.06621e+07	1.12569e+07	1.31063e+07	1.51543e+07	1.41556e+07	1.83512e+07	0.965176	0.879623	0.92694	0.875059
2-Pyridinamine, N-(trimethylsilyl)-	Aminopyridines and derivatives	ICSNLGPSRYBMBD-UHFFFAOYSA-N	1.48592e+06	732969	933201	1.49897e+06	2.65241e+06	3.11507e+06	4.77752e+06	5.1038e+06	4.58143e+06	4.01111e+06	4.11918e+06	4.94218e+06	3.12033e+06	4.75098e+06	3.90714e+06	0.772169	0.592842	0.617906	0.54309	181633	192144	2.38119e+06	1.51904e+06	2.67239e+06	2.90506e+06	2.14877e+06	2.72138e+06	2.02952e+06	5.25432e+06	3.61701e+06	3.77301e+06	3.326e+06	4.05951e+06	5.97794e+06	3.67731e+06	4.74895e+06	0.650958	0.403782	0.502921	0.553174
3,4-Dimethylbenzoic acid, TMS derivative	Benzoic acids and derivatives	OPVAJFQBSDUNQA-UHFFFAOYSA-N	171780	108821	92706	214288	452177	540667	606642	723562	822301	851317	845294	844846	925876	1.28728e+06	995887	0.94147	0.889386	0.877892	0.897038	27229.6	26197.4	207511	188894	222648	426992	413284	562130	268854	753504	813670	703619	748681	943865	1.24029e+06	967339	1.42851e+06	0.953677	0.795388	0.850516	0.806978
3,5-Dimethylpyrimidine-2,4(1H,3H)-dione, TMS	Pyrimidines and pyrimidine derivatives	IIDONYMEGWHGRU-UHFFFAOYSA-N	82943.3	89563.8	53982.7	225686	173226	217468	228025	222685	265109	238150	254974	390179	389231	359168	293876	0.748495	0.842403	0.785969	0.804128	25807.7	17336.2	99027.5	101592	104142	234817	262141	308708	240186	226044	341771	397897	270126	589376	375495	365529	566790	0.786014	0.767511	0.736638	0.649496
3,9-Dihydro-1H-purine-2,6-dione, 3TMS	Purines and purine derivatives	LRFVTYWOQMYALW-UHFFFAOYSA-N	4.81426e+06	4.14988e+06	4.50713e+06	7.03947e+06	1.23987e+07	1.78196e+07	1.61935e+07	1.83495e+07	2.67258e+07	2.37264e+07	2.52266e+07	2.92142e+07	2.59094e+07	3.22031e+07	3.40136e+07	0.974367	0.955082	0.956561	0.872991	8148.27	9873.4	5.96812e+06	5.4138e+06	7.31635e+06	1.26167e+07	1.20395e+07	1.89257e+07	1.0453e+07	2.12223e+07	2.79809e+07	1.98854e+07	2.19372e+07	3.23439e+07	3.34109e+07	2.88925e+07	4.4564e+07	0.968831	0.822321	0.850775	0.765781
3-[(5-Oxo-2-pyrrolidinyl)carbonyl]-1,3-thiazolidine-4-carboxylic acid, 2TMS derivative	Amino acids, peptides, and analogues	UUTKICFRNVKFRG-UHFFFAOYSA-N	246026	243186	239960	363767	454335	608745	620413	593850	737331	604848	647793	933052	850614	1.04777e+06	826050	0.88663	0.901036	0.865522	0.829645	111489	93033.9	234687	244875	339382	427591	550778	682529	338757	719004	840071	761499	767323	879105	876793	811595	1.2611e+06	0.96491	0.802473	0.786578	0.720175
3-Amino-2-piperidone, 2TMS derivative	Amino acids, peptides, and analogues	YCCMTCQQDULIFE-UHFFFAOYSA-N	402557	392287	482639	1.20724e+06	2.2029e+06	3.64916e+06	3.05312e+06	4.62862e+06	5.58963e+06	4.62576e+06	5.58825e+06	8.53164e+06	1.13298e+07	1.04829e+07	1.28946e+07	0.787383	0.90323	0.894216	0.86957	117.794	35.1526	488266	499913	917308	1.64807e+06	2.45582e+06	4.63425e+06	3.07735e+06	5.98076e+06	8.31412e+06	5.03036e+06	7.36701e+06	8.86489e+06	9.68464e+06	9.50457e+06	1.8286e+07	0.895343	0.843199	0.858988	0.727204
3-Aminopiperidine-2,6-dione, 2TMS (merged)	Amino acids, peptides, and analogues	NPWMTBZSRRLQNJ-UHFFFAOYSA-N	1.76208e+06	2.06921e+06	1.46655e+06	4.27333e+06	4.57916e+06	6.86238e+06	6.68079e+06	6.88551e+06	8.76626e+06	7.54472e+06	7.94988e+06	1.18561e+07	1.18625e+07	1.37363e+07	1.19288e+07	0.888527	0.946004	0.914009	0.892279	173932	139432	1.53392e+06	1.79049e+06	2.18345e+06	4.51651e+06	6.69384e+06	8.66457e+06	3.93047e+06	8.46906e+06	1.11378e+07	9.83756e+06	9.95685e+06	1.26969e+07	1.19147e+07	1.10628e+07	1.83982e+07	0.966484	0.837939	0.822135	0.748929
3-Methylpiperazine-2,5-dione, (R)-, 2TMS derivative	Amino acids, peptides, and analogues	HNTYWRJULQTORS-SECBINFHSA-N	71277.1	47021.3	49822.5	85213.4	287005	412762	374067	506062	687161	492775	572323	744645	442370	893134	744525	0.933855	0.845008	0.844525	0.731523	17827.1	15935.1	91413.3	90310	153831	196631	225789	392649	123167	455855	571790	346969	441988	693162	707242	616008	1.13683e+06	0.915149	0.78203	0.803728	0.669492
4-Hydroxyphenyllactic acid, 3TMS derivative	Phenylpropanoic acids	JVGVDSSUAVXRDY-UHFFFAOYSA-N	99301	91650.7	72408.7	203074	362587	314430	479578	637488	566296	683061	802111	634096	664762	1.02781e+06	791712	0.902875	0.846715	0.841449	0.890115	856.217	673.973	126509	133296	127775	318038	302039	351280	304590	618214	580996	578593	683606	690238	1.00179e+06	996933	1.10555e+06	0.90862	0.852874	0.924457	0.917135
5,8,11-Eicosatrienoic acid, (Z)-, TMS derivative	Fatty acids and conjugates	UNSRRHDPHVZAHH-WYTUUNCASA-N	151927	122564	140149	287753	355959	486919	551888	724538	719407	678129	766102	752905	967742	1.32263e+06	1.18712e+06	0.887044	0.896595	0.897156	0.908362	5341.59	3623.23	204858	125621	203183	377332	399280	488579	554643	711246	787236	779697	829398	974670	908863	964201	1.316e+06	0.947525	0.935135	0.942598	0.89854
5-Oxoproline, 2TMS	Amino acids, peptides, and analogues	ODHCTXKNWHHXJC-UHFFFAOYSA-N	78562.2	104047	90376.8	296775	285139	466028	475566	527059	687678	521219	595328	866457	860858	910515	957028	0.914773	0.970207	0.95762	0.893106	137.542	384.481	65667.7	81258.1	115628	320023	460397	611664	189506	609263	845749	800508	745844	996320	917160	915136	1.45235e+06	0.968296	0.859598	0.837249	0.76346
7-Aminoheptanoic acid, 2TMS	Fatty acids and conjugates	XDOLZJYETYVRKV-UHFFFAOYSA-N	195676	155688	156028	236660	273845	339446	289875	296332	471714	376650	380716	436966	690714	614774	622412	0.734994	0.836366	0.808654	0.838497	108923	66550.1	217631	186423	224405	271003	316117	355547	387117	446947	493357	425141	479711	528818	467979	535144	753818	0.904874	0.896635	0.887302	0.79262
9,12-Octadecadienoic acid (Z,Z)-, TMS derivative	Lineolic acids and derivatives	OYHQOLUKZRVURQ-UHFFFAOYSA-N	15746.5	8146.44	10053.1	27697.3	64814.7	93744.3	110095	143125	163093	191508	168006	236398	169572	275020	265108	0.94582	0.940794	0.940542	0.880832	0	0	23326	19975.8	37139.4	61089.4	65462.4	105097	42035.3	131950	188211	142986	148568	236610	260564	216494	411845	0.911316	0.832616	0.853408	0.72955
9H-Purin-6-ol, 2TMS derivative	Purines and purine derivatives	FDGQSTZJBFJUBT-UHFFFAOYSA-N	1.74582e+07	1.47956e+07	1.56119e+07	2.73753e+07	4.5902e+07	5.81771e+07	6.33971e+07	7.58759e+07	8.5319e+07	8.54282e+07	8.93977e+07	9.60258e+07	8.37411e+07	1.14601e+08	1.1483e+08	0.992032	0.937523	0.94819	0.888637	121610	99737.7	2.12355e+07	2.09644e+07	2.63869e+07	4.50675e+07	4.54581e+07	6.09489e+07	3.76221e+07	7.72273e+07	8.85251e+07	7.48972e+07	8.0053e+07	1.03184e+08	1.13235e+08	1.05013e+08	1.4032e+08	0.987775	0.859312	0.89259	0.840645
9-Octadecenamide, (Z)- (merged)	Fatty amides	FATBGEAMYMYZAF-KTKRTIGZSA-N	4.79877e+06	4.66883e+06	4.16786e+06	7.64448e+06	9.91936e+06	1.27051e+07	1.6011e+07	1.43637e+07	1.41052e+07	1.75056e+07	1.60544e+07	2.35529e+07	2.14647e+07	2.04501e+07	2.31761e+07	0.90052	0.942366	0.936606	0.904327	1.08366e+06	873738	4.79884e+06	5.73721e+06	6.47654e+06	9.98561e+06	1.67979e+07	1.56432e+07	9.23196e+06	1.5905e+07	2.05131e+07	2.23591e+07	2.02964e+07	2.10634e+07	2.10162e+07	2.14919e+07	3.04347e+07	0.912574	0.838623	0.788313	0.764912
9-Octadecenoic acid, (E)-, TMS	Fatty acids and conjugates	ZQPPMHVWECSIRJ-MDZDMXLPSA-N	7.3408e+07	5.00692e+07	4.16626e+07	5.64327e+07	7.16543e+07	8.24024e+07	8.86931e+07	1.22501e+08	1.0703e+08	1.1262e+08	1.0691e+08	1.26643e+08	1.1096e+08	1.39273e+08	1.34834e+08	0.902457	0.831925	0.850488	0.804952	1.81657e+07	4.98003e+06	6.80289e+07	7.10225e+07	7.55382e+07	7.13307e+07	7.6491e+07	8.41443e+07	6.51321e+07	9.86609e+07	1.08543e+08	1.07249e+08	1.02255e+08	1.23946e+08	1.28935e+08	1.1476e+08	1.539e+08	0.911597	0.832334	0.835312	0.743294
Adenosine, 4TMS derivative	Purine nucleosides	OIRDTQYFTABQOQ-KQYNXXCUSA-N	81353.8	92488.3	79146.7	271024	254258	346959	499381	569291	493475	742470	709243	912358	1.66613e+06	1.06685e+06	1.30096e+06	0.663497	0.81783	0.796514	0.885026	399.266	156.533	117917	75553.9	102197	264066	331499	434975	513821	724983	780900	1.00492e+06	1.0019e+06	943887	1.25154e+06	1.38983e+06	1.63391e+06	0.889277	0.927009	0.96852	0.951421
Arachidic acid, TMS derivative	Fatty acids and conjugates	VKOBVWXKNCXXDE-UHFFFAOYSA-N	196582	125507	99777.5	169126	418701	492509	500059	610603	636513	666287	667814	687237	513347	894847	836610	0.957406	0.826428	0.846166	0.779463	136254	108502	262199	216381	303542	395795	378421	456918	215332	609389	708541	571007	599829	735128	880909	724882	1.05684e+06	0.947214	0.771389	0.794195	0.736646
Asparagine, 3TMS derivative (merged)	Amino acids, peptides, and analogues	DCXYFEDJOCDNAF-REOHCLBHSA-N	4.45321e+06	5.14063e+06	5.10137e+06	7.43552e+06	1.09497e+07	1.48825e+07	1.2186e+07	1.80662e+07	1.89243e+07	1.65983e+07	1.82331e+07	2.17681e+07	2.18564e+07	2.68286e+07	2.56025e+07	0.953613	0.938677	0.935501	0.878886	119027	90536.2	5.21145e+06	5.603e+06	6.61718e+06	1.02048e+07	1.2053e+07	1.55503e+07	9.50553e+06	1.73057e+07	2.07281e+07	1.5614e+07	1.90661e+07	2.38598e+07	2.36133e+07	2.24469e+07	3.37362e+07	0.976497	0.849553	0.85941	0.77211
Azelaic acid, 2TMS derivative	Fatty acids and conjugates	BDJRBEYXGGNYIS-UHFFFAOYSA-N	3.93609e+06	3.35305e+06	3.15175e+06	4.03121e+06	6.20215e+06	7.11522e+06	6.3259e+06	7.73508e+06	9.07938e+06	7.76312e+06	8.2481e+06	8.31448e+06	7.14034e+06	1.09454e+07	9.47448e+06	0.933401	0.798627	0.804888	0.730285	2.46009e+06	2.4139e+06	4.29268e+06	4.16745e+06	4.76939e+06	5.53411e+06	5.45154e+06	7.10315e+06	4.27746e+06	7.61449e+06	8.55485e+06	6.23743e+06	6.82756e+06	9.2044e+06	9.64238e+06	8.62916e+06	1.20998e+07	0.922913	0.718478	0.756549	0.647331
Brefeldin-C, TMS	Macrolides and analogues	DDFOHHVPBOQQDW-FUDLCGMLSA-N	146812	153367	146241	216773	294218	364853	363581	377552	464840	441064	445983	646142	658675	683545	609582	0.879941	0.949577	0.911397	0.902475	66798.1	69611.8	154662	176390	203918	257650	367973	468543	202993	402267	560795	537557	540751	643045	633428	618813	1.03507e+06	0.919923	0.845094	0.823817	0.71161
Cadaverine, 4TMS derivative	Amines	VHRGRCVQAFMJIZ-UHFFFAOYSA-N	83826	55443	42736.7	137272	279857	399435	351686	435529	698610	433576	575393	692473	504299	851577	691391	0.927306	0.867084	0.854176	0.758563	78.7721	71.6248	86985.7	105020	131562	191207	223746	421439	190880	471219	604225	417486	493713	761277	726605	653621	1.0954e+06	0.951904	0.831271	0.851304	0.737084
Citrulline, 4TMS derivative	Amino acids, peptides, and analogues	RHGKLRLOHDJJDR-BYPYZUCNSA-N	1.18256e+06	1.22601e+06	1.29271e+06	2.1303e+06	2.90212e+06	3.50964e+06	3.86099e+06	4.70063e+06	5.49907e+06	4.8455e+06	5.42094e+06	5.72116e+06	5.17168e+06	6.83479e+06	7.224e+06	0.985489	0.944616	0.95855	0.882372	10268.1	8540.26	1.46676e+06	1.50555e+06	1.89326e+06	2.67403e+06	2.94253e+06	3.72917e+06	3.08258e+06	4.95895e+06	5.231e+06	4.41289e+06	5.27219e+06	6.11706e+06	6.46591e+06	7.02102e+06	8.04284e+06	0.970758	0.891283	0.929872	0.885535
Creatinine enol N1,N3,O-tris(trimethylsilyl)	Amino acids, peptides, and analogues	DDRJAANPRJIHGJ-UHFFFAOYSA-N	3.26719e+06	2.67286e+06	3.49833e+06	4.74192e+06	7.52212e+06	1.25618e+07	1.11617e+07	1.24319e+07	2.14193e+07	1.59873e+07	1.68134e+07	2.4553e+07	1.46103e+07	2.21553e+07	2.54378e+07	0.916308	0.894039	0.90182	0.737295	118450	126160	3.92809e+06	3.71922e+06	5.92903e+06	7.83759e+06	7.37443e+06	1.33851e+07	6.96933e+06	1.28447e+07	1.88156e+07	1.33244e+07	1.34368e+07	2.52338e+07	2.38409e+07	1.80944e+07	3.61658e+07	0.892026	0.778672	0.801889	0.667631
Cyclo(glycylprolyl), TMS	Amino acids, peptides, and analogues	OWOHLURDBZHNGG-UHFFFAOYSA-N	20349.7	12491	9086.36	51210	185166	325818	374278	437315	567032	447529	549400	905148	527213	836831	883773	0.922334	0.929068	0.927726	0.804907	320.498	301.453	11435.2	20769.8	72077.9	173541	239317	359077	96845.2	431104	622599	479193	546010	794511	839067	764923	1.58781e+06	0.893225	0.8387	0.842634	0.703543
Cystathionine, 4TMS	Amino acids, peptides, and analogues	ILRYLPWNYFXEMH-UHFFFAOYSA-N	311454	283083	281806	492909	733814	862292	946094	1.27616e+06	1.36217e+06	1.24904e+06	1.44646e+06	1.46774e+06	1.54807e+06	2.13247e+06	1.92323e+06	0.944914	0.929581	0.92721	0.911485	32081.4	26651.9	353213	338824	376140	686350	663061	890409	374364	1.2172e+06	1.34993e+06	1.08077e+06	1.31387e+06	1.6476e+06	1.78222e+06	1.75393e+06	2.3597e+06	0.964847	0.851098	0.87251	0.797217
D-(+)-Cellobiose, octakis(trimethylsilyl) ether, methyloxime (isomer 1)	Carbohydrates and carbohydrate conjugates	GUBGYTABKSRVRQ-QRZGKKJRSA-N	4.08276e+06	3.96043e+06	3.74255e+06	7.14817e+06	8.87961e+06	1.04962e+07	1.16713e+07	1.29691e+07	1.48296e+07	1.49316e+07	1.43958e+07	1.68002e+07	1.70591e+07	2.00797e+07	2.01224e+07	0.971708	0.968873	0.966565	0.938238	379159	348191	5.09191e+06	4.7072e+06	5.62102e+06	9.48356e+06	7.97185e+06	1.07822e+07	9.42484e+06	1.28299e+07	1.41856e+07	1.38177e+07	1.38785e+07	1.86433e+07	1.98821e+07	1.84746e+07	2.40268e+07	0.95763	0.886281	0.940262	0.885941
D-(+)-Galactopyranose, 5TMS derivative (isomer 2)	Carbohydrates and carbohydrate conjugates	WQZGKKKJIJFFOK-RUIMULFXSA-N	879647	220189	540053	410723	548253	664136	846297	1.23058e+06	1.457e+06	1.19186e+06	2.1743e+06	1.87541e+06	1.94202e+06	2.69428e+06	2.46515e+06	0.751074	0.818912	0.809571	0.807573	4475.1	2982.61	706525	607515	691586	288366	254543	487040	561730	1.2716e+06	1.24582e+06	1.36463e+06	1.23511e+06	2.59852e+06	1.63068e+06	2.38306e+06	3.73996e+06	0.706168	0.822662	0.806743	0.608308
D-(+)-Talofuranose, pentakis(trimethylsilyl) ether (isomer 1)	Carbohydrates and carbohydrate conjugates	AVVWPBAENSWJCB-QTVWNMPRSA-N	557403	786513	785169	1.71369e+06	842076	941358	1.44418e+06	2.05116e+06	1.94156e+06	1.64539e+06	2.32965e+06	2.25107e+06	4.07893e+06	2.88404e+06	4.05724e+06	0.605113	0.76875	0.768912	0.80919	226.647	247.953	531288	403045	401049	1.38261e+06	1.50238e+06	1.46116e+06	2.46167e+06	2.84514e+06	3.1049e+06	3.05686e+06	3.43603e+06	3.28827e+06	3.0801e+06	3.45093e+06	3.56785e+06	0.815662	0.814827	0.804238	0.885502
D-Allofuranose, pentakis(trimethylsilyl) ether	Carbohydrates and carbohydrate conjugates	AVVWPBAENSWJCB-CBPJZXOFSA-N	2.31226e+06	1.9683e+06	1.94643e+06	4.28546e+06	4.4548e+06	5.07535e+06	6.41358e+06	8.56743e+06	8.57467e+06	7.75669e+06	1.00636e+07	9.37661e+06	1.24718e+07	1.29961e+07	1.56314e+07	0.869786	0.922402	0.936884	0.926902	438.495	804.836	2.79127e+06	2.22696e+06	2.63592e+06	5.20021e+06	5.09956e+06	6.25219e+06	5.82871e+06	8.63668e+06	1.09313e+07	9.09264e+06	1.06103e+07	1.2271e+07	1.27213e+07	1.36399e+07	1.4629e+07	0.957419	0.898816	0.918151	0.91282
D-Allose, pentakis(trimethylsilyl) ether, methyloxime (anti)	Carbohydrates and carbohydrate conjugates	WQZGKKKJIJFFOK-IVMDWMLBSA-N	1.76749e+06	1.75104e+06	2.1194e+06	4.56211e+06	7.54505e+06	9.15146e+06	1.05797e+07	1.28e+07	1.28949e+07	1.17302e+07	1.39183e+07	1.13629e+07	1.29992e+07	1.98277e+07	1.85849e+07	0.938161	0.855372	0.875348	0.852634	0	0	2.51844e+06	2.00667e+06	3.81447e+06	6.79154e+06	5.41716e+06	8.10932e+06	4.67197e+06	1.11899e+07	1.22591e+07	9.90077e+06	1.16669e+07	1.62552e+07	1.55755e+07	1.75322e+07	1.6196e+07	0.93325	0.816071	0.851023	0.837402
Decane, 3,8-dimethyl-	Alkanes	KMAHIPNGGSOJSM-UHFFFAOYSA-N	60774.1	45328.5	31167	60516	219342	215272	220434	229756	377956	463934	479068	499171	777028	1.06463e+06	733703	0.722815	0.808185	0.76284	0.857686	614.757	134.926	47705.5	54482.2	62527	109340	142240	323622	136853	251886	342711	306556	448994	571235	804741	476737	1.4027e+06	0.756688	0.717674	0.762068	0.618759
D-Galactose, 2,3,4,5,6-pentakis-O-(trimethylsilyl)-, O-methyloxyme, (1Z)- (merged)	Carbohydrates and carbohydrate conjugates	WQZGKKKJIJFFOK-SVZMEOIVSA-N	1.30973e+06	1.38407e+06	1.37252e+06	2.67106e+06	3.64751e+06	4.53817e+06	5.02553e+06	5.92459e+06	6.84766e+06	6.83034e+06	7.03641e+06	7.75147e+06	7.86884e+06	9.81489e+06	9.74503e+06	0.970766	0.967423	0.967149	0.937256	66448.7	63183.9	1.71356e+06	1.64931e+06	2.09257e+06	3.72007e+06	3.46074e+06	4.74139e+06	3.79808e+06	6.20829e+06	6.85818e+06	6.293e+06	6.68966e+06	8.65278e+06	9.57283e+06	9.72734e+06	1.20307e+07	0.962977	0.897558	0.947343	0.889729
D-Glucitol, 6TMS	Carbohydrates and carbohydrate conjugates	FBPFZTCFMRRESA-JGWLITMVSA-N	1.07352e+06	1.16506e+06	969004	1.71809e+06	4.04699e+06	5.58379e+06	5.26772e+06	6.95956e+06	1.06005e+07	8.62627e+06	9.44257e+06	1.12528e+07	7.69311e+06	1.25591e+07	1.24645e+07	0.956285	0.908054	0.911093	0.803197	21287.8	3780.68	1.64156e+06	1.53354e+06	2.24635e+06	3.49051e+06	3.55516e+06	5.47021e+06	2.61464e+06	7.52006e+06	9.15626e+06	6.73543e+06	7.70647e+06	1.20342e+07	1.21232e+07	1.02884e+07	1.87088e+07	0.929911	0.83401	0.852016	0.731672
D-Gluconic acid, 6TMS	Carbohydrates and carbohydrate conjugates	RGHNJXZEOKUKBD-SQOUGZDYSA-N	132167	106090	109218	167355	258791	430392	370947	462230	582607	507061	569829	711352	582213	757805	867710	0.959504	0.950305	0.964076	0.851084	46572.1	63157.4	148385	168519	204984	275973	271398	404450	231691	440275	621895	458448	501135	770853	777779	656554	1.22082e+06	0.90203	0.821337	0.835307	0.700701
D-Lactose, octakis(trimethylsilyl) ether, methyloxime (isomer 2)	Carbohydrates and carbohydrate conjugates	GUBGYTABKSRVRQ-DCSYEGIMSA-N	832955	771343	723334	1.75769e+06	2.51154e+06	3.08182e+06	3.30188e+06	3.81577e+06	4.38796e+06	4.28446e+06	4.3209e+06	4.95588e+06	4.82862e+06	5.92554e+06	6.04496e+06	0.986078	0.960581	0.963636	0.918288	1178.56	1036.07	1.17692e+06	1.02903e+06	1.38878e+06	2.58655e+06	2.12612e+06	2.89904e+06	2.48713e+06	3.47831e+06	4.14776e+06	3.70698e+06	3.99956e+06	5.75892e+06	5.76792e+06	5.56321e+06	7.24232e+06	0.953352	0.894285	0.936128	0.868158
DL-Arabinose, tetrakis(trimethylsilyl) ether, methyloxime	Carbohydrates and carbohydrate conjugates	PYMYPHUHKUWMLA-WDCZJNDASA-N	1.32928e+06	1.7607e+06	1.87669e+06	4.19573e+06	5.52304e+06	5.42081e+06	5.49646e+06	9.05661e+06	7.14691e+06	7.4673e+06	8.56778e+06	8.65594e+06	1.28415e+07	1.29117e+07	1.1255e+07	0.834051	0.869296	0.849134	0.915796	269026	203609	2.35702e+06	2.33602e+06	3.14435e+06	4.4876e+06	3.77532e+06	4.51144e+06	4.00533e+06	6.6903e+06	6.6906e+06	6.5127e+06	7.66392e+06	1.1856e+07	1.04687e+07	1.1869e+07	1.36801e+07	0.892379	0.902762	0.932475	0.836118
D-Mannose, 2,3,4,5-tetrakis-O-(trimethylsilyl)-, O-methyloxime, 6-[bis(trimethylsilyl) phosphate]	Carbohydrates and carbohydrate conjugates	NBSCHQHZLSJFNQ-RWOPYEJCSA-N	718760	869970	867149	1.67592e+06	2.05659e+06	2.67518e+06	2.65767e+06	3.03413e+06	3.60283e+06	3.24694e+06	3.22578e+06	3.98944e+06	3.85266e+06	4.38958e+06	4.70694e+06	0.977402	0.962518	0.966401	0.893293	7183.72	5134.41	941075	914419	1.23667e+06	2.02535e+06	1.99659e+06	2.83016e+06	2.21479e+06	3.15246e+06	3.58495e+06	3.06068e+06	3.40724e+06	4.33929e+06	4.52327e+06	3.89265e+06	5.36721e+06	0.981438	0.840104	0.883173	0.849256
D-Mannose, 5TMS derivative (merged)	Carbohydrates and carbohydrate conjugates	WQZGKKKJIJFFOK-QTVWNMPRSA-N	1.76619e+06	1.45745e+06	1.54775e+06	3.17998e+06	4.07283e+06	4.93977e+06	6.12278e+06	7.17263e+06	7.26587e+06	7.71902e+06	8.23412e+06	9.12002e+06	9.98711e+06	1.26689e+07	1.132e+07	0.92927	0.950138	0.939782	0.953666	60629.9	53879.1	2.21152e+06	2.0088e+06	2.43198e+06	4.3173e+06	3.50135e+06	4.62485e+06	3.95488e+06	6.29416e+06	6.50379e+06	7.02547e+06	6.91544e+06	1.02751e+07	1.08445e+07	1.09343e+07	1.42903e+07	0.912396	0.900371	0.952303	0.862324
Doconexent, TMS derivative	Fatty acids and conjugates	MBMBGCFOFBJSGT-KUBAVDMBSA-N	375245	385367	444232	794676	807920	1.21559e+06	1.37926e+06	1.44131e+06	2.00236e+06	1.86888e+06	1.76172e+06	2.44366e+06	2.63835e+06	2.33035e+06	3.08508e+06	0.888117	0.970491	0.973825	0.91009	2499.13	1390.25	401235	404655	555159	1.00021e+06	958786	1.35814e+06	1.28498e+06	1.6385e+06	2.14956e+06	2.15415e+06	2.12981e+06	2.43267e+06	2.70786e+06	2.52085e+06	3.75745e+06	0.950842	0.916973	0.93789	0.887742
Dodecanoic acid, TMS derivative	Fatty acids and conjugates	POULHZVOKOAJMA-UHFFFAOYSA-N	344797	297274	296271	473329	761098	1.0591e+06	1.07077e+06	1.26496e+06	1.51825e+06	1.49977e+06	1.52552e+06	1.92548e+06	1.57178e+06	2.14117e+06	2.52349e+06	0.952766	0.951242	0.967982	0.871483	141247	137198	380228	390090	481573	745030	813022	1.09523e+06	693350	1.38329e+06	1.74248e+06	1.4096e+06	1.5197e+06	1.99162e+06	2.17967e+06	2.06041e+06	3.24921e+06	0.949774	0.872162	0.892833	0.790485
Dopamine, 4TMS derivative	Benzenediols	VYFYYTLLBUKUHU-UHFFFAOYSA-N	1003.46	4302.39	4403.54	40772.6	19933	42431.3	79520.8	116208	157150	132765	210773	338448	441416	348468	626062	0.644279	0.810488	0.81626	0.77433	264.88	107.171	787.415	1844.4	2752.8	22277	25569.1	72088.2	110344	195240	253652	222702	310069	348720	374810	466739	712980	0.858383	0.92568	0.940242	0.819757
Erythritol, 4TMS derivative	Carbohydrates and carbohydrate conjugates	UNXHWFMMPAWVPI-ZXZARUISSA-N	269467	229707	222006	406461	727184	861033	909148	1.1273e+06	1.35709e+06	1.27989e+06	1.39226e+06	1.49189e+06	1.29216e+06	1.92697e+06	1.86806e+06	0.975711	0.934166	0.938671	0.881481	38378.5	36126	334955	343470	413198	654973	662596	916970	581014	1.16669e+06	1.33419e+06	1.08122e+06	1.21718e+06	1.65103e+06	1.77645e+06	1.6947e+06	2.39945e+06	0.964385	0.868313	0.904356	0.815623
Ethanolamine, 3TMS derivative (merged)	Amines	HZAXFHJVJLSVMW-UHFFFAOYSA-N	3.26804e+06	3.27139e+06	3.16465e+06	6.56019e+06	6.32759e+06	9.15445e+06	1.06086e+07	1.18177e+07	1.43715e+07	1.35837e+07	1.28532e+07	1.54854e+07	1.78067e+07	1.90419e+07	1.88758e+07	0.929444	0.965874	0.959424	0.946352	472473	484148	3.69576e+06	3.30222e+06	4.11807e+06	7.79688e+06	7.63026e+06	1.09623e+07	9.06693e+06	1.51286e+07	1.73215e+07	1.37825e+07	1.46709e+07	2.01856e+07	2.20263e+07	1.61193e+07	2.39502e+07	0.961486	0.791908	0.836191	0.826054
Gluconic acid, 2,3,4,5-tetrakis-O-(trimethylsilyl)-, trimethylsilyl ester, bis(trimethylsilyl) phosphate, D-	Carbohydrates and carbohydrate conjugates	HFFPPLBTRYCWGG-UHFFFAOYSA-N	2.57417e+06	2.63125e+06	2.76059e+06	5.42366e+06	6.80223e+06	8.78075e+06	1.017e+07	1.1986e+07	1.40395e+07	1.27816e+07	1.42241e+07	1.47233e+07	1.47542e+07	1.86487e+07	1.74988e+07	0.975708	0.951422	0.951245	0.918681	41171.5	36032.8	3.0938e+06	2.88892e+06	3.90015e+06	7.15329e+06	6.71008e+06	9.52506e+06	7.52414e+06	1.31652e+07	1.42832e+07	13129975	1.36923e+07	1.73428e+07	1.85522e+07	1.64534e+07	2.32341e+07	0.984084	0.875733	0.910093	0.871515
Gluconic acid, Оі-lactone, 5-methoximine, tri(trimethylsilyl)-	Carbohydrates and carbohydrate conjugates	PHOQVHQSTUBQQK-SQOUGZDYSA-N	110839	92369.3	82113.7	137027	405950	536552	479868	560588	781988	793688	768493	1.1462e+06	624495	1.23831e+06	948030	0.899668	0.861419	0.837966	0.759645	20163.5	19209.1	140051	177715	224539	287489	345104	547707	312450	568774	654309	606373	644863	925462	1.0616e+06	898413	1.67958e+06	0.881051	0.823863	0.866517	0.730971
Glyceric acid, 3TMS derivative	Carbohydrates and carbohydrate conjugates	RBNPOMFGQQGHHO-UHFFFAOYSA-N	932240	604931	812336	1.38947e+06	1.76916e+06	2.66775e+06	2.96902e+06	2.6809e+06	3.60938e+06	4.06947e+06	3.14666e+06	4.27744e+06	4.65378e+06	4.21032e+06	5.43608e+06	0.909252	0.943279	0.954834	0.904691	118432	108561	1.09388e+06	781427	1.30751e+06	2.17532e+06	1.74877e+06	2.86929e+06	1.91822e+06	2.84446e+06	4.04092e+06	3.81567e+06	2.97786e+06	4.57375e+06	5.54767e+06	3.93013e+06	6.6889e+06	0.918696	0.783862	0.836648	0.778266
Glycerol, 2-TMS- (merged)	Carbohydrates and carbohydrate conjugates	PEDCQBHIVMGVHV-UHFFFAOYSA-N	3.42007e+07	3.10316e+07	3.23448e+07	4.23983e+07	4.72792e+07	5.37117e+07	5.57766e+07	5.72223e+07	6.17069e+07	6.20985e+07	6.04412e+07	6.44876e+07	6.40329e+07	6.90504e+07	7.18368e+07	0.983315	0.927433	0.939568	0.888575	2.27264e+06	2.42201e+06	3.6108e+07	3.6212e+07	4.00216e+07	5.08063e+07	4.99469e+07	5.72603e+07	4.91145e+07	5.98331e+07	6.43963e+07	6.25396e+07	6.04484e+07	6.81944e+07	7.12951e+07	6.75413e+07	7.65492e+07	0.973719	0.806522	0.844823	0.854127
Glycidyl palmitate	Fatty acid esters	KYVUJPJYTYQNGJ-UHFFFAOYSA-N	2.58673e+06	1.89193e+06	1.46476e+06	2.32511e+06	5.43275e+06	4.54378e+06	5.69278e+06	5.51344e+06	6.44224e+06	6.9943e+06	7.17367e+06	8.00146e+06	4.42625e+06	9.73766e+06	5.64612e+06	0.762834	0.63311	0.604589	0.598764	127254	124070	2.3298e+06	2.54808e+06	2.7252e+06	4.28457e+06	4.64355e+06	4.80078e+06	1.61329e+06	6.67513e+06	6.07554e+06	4.69097e+06	5.73364e+06	7.57051e+06	6.67466e+06	5.40162e+06	7.82193e+06	0.847987	0.583374	0.55833	0.529044
Glycine, di-TMS (merged)	Amino acids, peptides, and analogues	DHMQDGOQFOQNFH-UHFFFAOYSA-N	1.94106e+08	1.86992e+08	1.89758e+08	2.39581e+08	3.44474e+08	3.65636e+08	3.6341e+08	4.10346e+08	4.14293e+08	4.00683e+08	4.24437e+08	4.35093e+08	4.32322e+08	4.70453e+08	4.54957e+08	0.965659	0.855991	0.860527	0.820526	2.82913e+06	2.18262e+06	2.21033e+08	2.23681e+08	2.54341e+08	3.17381e+08	3.411e+08	3.75776e+08	2.81819e+08	4.11692e+08	4.23883e+08	3.91051e+08	4.12649e+08	4.39641e+08	4.45764e+08	4.40662e+08	3.38825e+08	0.681103	0.457417	0.472581	0.600718
H-His-NH2, 2TMS	Amino acids, peptides, and analogues	CRBYFJCXMZNLTO-XRIGFGBMSA-N	394594	495205	491182	872762	1.04305e+06	1.23445e+06	1.26324e+06	1.53294e+06	1.74241e+06	1.7729e+06	2.0589e+06	2.56226e+06	2.61978e+06	2.68863e+06	2.86022e+06	0.89968	0.98544	0.965237	0.944397	1055.01	1088.64	455998	494722	624777	954667	1.15285e+06	1.62851e+06	2.11148e+06	1.74659e+06	1.93614e+06	1.75338e+06	1.91627e+06	2.33087e+06	2.37679e+06	2.70645e+06	3.26479e+06	0.835999	0.84536	0.917624	0.866896
Inosine, 4TMS derivative	Purine nucleosides	UGQMRVRMYYASKQ-KQYNXXCUSA-N	2.90889e+06	3.40967e+06	4.11025e+06	5.36116e+06	7.70005e+06	1.19874e+07	9.98191e+06	1.26949e+07	1.83304e+07	1.37944e+07	1.51339e+07	2.04616e+07	1.54277e+07	2.01509e+07	2.52713e+07	0.933131	0.92736	0.945043	0.78928	585.366	789.364	3.44545e+06	3.49586e+06	5.42886e+06	7.24067e+06	7.7952e+06	1.24006e+07	7.84964e+06	1.34363e+07	1.86589e+07	1.32056e+07	1.49131e+07	2.21195e+07	1.91944e+07	1.90535e+07	2.89262e+07	0.963908	0.858889	0.859699	0.755527
Lactic Acid, 2TMS derivative	Alpha hydroxy acids and derivatives	JVTAAEKCZFNVCJ-UHFFFAOYSA-N	5.13261e+07	6.035e+07	6.99746e+07	1.05626e+08	1.0876e+08	1.399e+08	1.53405e+08	1.57301e+08	1.78773e+08	1.78113e+08	1.76464e+08	1.90241e+08	1.93132e+08	1.91285e+08	1.90407e+08	0.939987	0.909479	0.908269	0.873516	2.58488e+06	1.87917e+06	6.38608e+07	5.44598e+07	8.09366e+07	1.24204e+08	1.20563e+08	1.40499e+08	1.39236e+08	1.6573e+08	1.8718e+08	1.7995e+08	1.83312e+08	1.94854e+08	1.91658e+08	1.86869e+08	1.91104e+08	0.863364	0.735032	0.744306	0.834248
L-Alanine, 2TMS derivative (merged)	Amino acids, peptides, and analogues	QNAYBMKLOCPYGJ-REOHCLBHSA-N	1.6329e+08	1.57627e+08	1.68165e+08	2.39819e+08	3.66007e+08	4.11943e+08	4.28315e+08	5.06464e+08	5.36729e+08	5.25274e+08	5.61167e+08	5.77508e+08	2.95049e+08	3.78919e+08	6.39178e+08	0.753215	0.592685	0.651072	0.476771	388917	678337	2.10548e+08	1.97472e+08	2.64157e+08	3.37095e+08	3.47829e+08	4.13195e+08	2.8623e+08	4.95536e+08	5.42795e+08	4.80144e+08	5.31065e+08	5.7729e+08	4.74948e+08	4.6742e+08	7.1679e+08	0.927891	0.781566	0.724117	0.669404
Lanthionine, N,N',O,O'-tetrakis(trimethylsilyl)-	Amino acids, peptides, and analogues	DWPCPZJAHOETAG-IMJSIDKUSA-N	141178	279693	225379	223672	331306	631641	604042	637864	699146	875134	740705	1.36079e+06	934401	1.14911e+06	1.20688e+06	0.852126	0.912308	0.898878	0.809433	23269.8	21280.8	117226	236843	332750	289364	605794	723466	206811	766149	898797	832620	982073	945149	967549	1.19017e+06	1.87739e+06	0.885246	0.833012	0.804134	0.68378
L-Aspartic acid, 3TMS derivative	Amino acids, peptides, and analogues	CKLJMWTZIZZHCS-REOHCLBHSA-N	1.46753e+07	1.45846e+07	1.50716e+07	2.39914e+07	3.54866e+07	4.35661e+07	4.22185e+07	5.36277e+07	5.70991e+07	5.27046e+07	5.63983e+07	6.18058e+07	5.84543e+07	7.56169e+07	7.73824e+07	0.987638	0.934335	0.946467	0.878134	383046	256245	1.80358e+07	1.79598e+07	2.21281e+07	3.2964e+07	3.46031e+07	4.6665e+07	3.11768e+07	5.09976e+07	5.90744e+07	4.82298e+07	5.22929e+07	6.75212e+07	6.56777e+07	6.92275e+07	8.56799e+07	0.988515	0.85882	0.883563	0.816901
L-Aspartic acid, N-acetyl, N,O,O-tris-TMS	Amino acids, peptides, and analogues	OTCCIMWXFLJLIA-BYPYZUCNSA-N	455928	391859	433330	786007	1.19549e+06	1.50749e+06	1.68458e+06	2.02864e+06	2.36591e+06	2.33946e+06	2.44668e+06	2.70338e+06	2.36839e+06	3.26079e+06	3.48212e+06	0.979342	0.953907	0.966594	0.899761	4775.85	3419.06	549278	523936	688204	1.16775e+06	1.15547e+06	1.58997e+06	1.12051e+06	2.03641e+06	2.44064e+06	2.0215e+06	2.1745e+06	2.93824e+06	3.1523e+06	2.99855e+06	4.24004e+06	0.971448	0.882052	0.915152	0.836955
L-Cystine, 4TMS derivative	Amino acids, peptides, and analogues	LEVWYRKDKASIDU-IMJSIDKUSA-N	1.03946e+06	1.24264e+06	1.29793e+06	1.12202e+06	2.33554e+06	3.63646e+06	3.09788e+06	4.78799e+06	5.78953e+06	3.68119e+06	4.78628e+06	5.51226e+06	4.12894e+06	7.37969e+06	6.84839e+06	0.906924	0.830724	0.845913	0.721833	33085.8	41367	758583	1.54651e+06	1.99482e+06	1.63107e+06	2.21849e+06	3.41329e+06	813926	4.8157e+06	5.1933e+06	2.77642e+06	4.74685e+06	5.59158e+06	5.04535e+06	5.85723e+06	8.23802e+06	0.900961	0.755512	0.74266	0.627291
L-Glutamic acid, 3TMS derivative (merged)	Amino acids, peptides, and analogues	WHUUTDBJXJRKMK-VKHMYHEASA-N	2.86901e+07	3.15616e+07	3.1268e+07	4.22253e+07	5.92111e+07	6.63427e+07	6.24177e+07	7.75478e+07	8.00543e+07	7.61994e+07	8.32525e+07	8.88105e+07	9.30749e+07	1.04571e+08	1.03316e+08	0.972957	0.942905	0.940459	0.905899	469457	456826	3.29017e+07	3.64642e+07	4.0763e+07	5.31468e+07	6.23097e+07	7.22032e+07	5.25594e+07	7.98247e+07	8.57308e+07	7.15943e+07	8.01309e+07	9.41192e+07	9.16907e+07	9.74004e+07	1.17286e+08	0.98356	0.840864	0.855781	0.798951
L-Glutamine, 3TMS derivative	Amino acids, peptides, and analogues	ZDXPYRJPNDTMRX-VKHMYHEASA-N	1.02193e+07	1.3054e+07	1.29118e+07	2.05108e+07	2.19155e+07	3.34852e+07	3.12545e+07	4.10206e+07	4.72044e+07	3.97221e+07	4.537e+07	5.44488e+07	5.90587e+07	6.02446e+07	6.54978e+07	0.929011	0.970866	0.969658	0.912516	9941.86	9917.7	1.13367e+07	1.23578e+07	1.36682e+07	2.61065e+07	2.8387e+07	3.55031e+07	3.21341e+07	4.67054e+07	5.18914e+07	4.53033e+07	5.171e+07	5.7286e+07	6.5368e+07	5.8143e+07	7.98688e+07	0.975836	0.869654	0.9065	0.889722
L-Histidine, N,1-bis(trimethylsilyl)-, trimethylsilyl ester	Amino acids, peptides, and analogues	HNDVDQJCIGZPNO-YFKPBYRVSA-N	1.07622e+07	1.27071e+07	1.38034e+07	2.09901e+07	2.53559e+07	3.21168e+07	3.14495e+07	4.03488e+07	4.67387e+07	4.10492e+07	4.78261e+07	5.31196e+07	5.39434e+07	6.38669e+07	6.73446e+07	0.950741	0.973241	0.973495	0.91758	91155.2	83048.3	1.2068e+07	1.32323e+07	1.56619e+07	2.52302e+07	2.70276e+07	3.69069e+07	2.93134e+07	4.31266e+07	5.0401e+07	4.16861e+07	4.90863e+07	5.84906e+07	5.86927e+07	6.28791e+07	7.72905e+07	0.97978	0.898532	0.925353	0.870949
L-Isoleucine, 2TMS derivative	Amino acids, peptides, and analogues	AGPKZVBTJJNPAG-WHFBIAKZSA-N	1.00983e+08	8.98703e+07	1.02133e+08	1.46168e+08	2.25132e+08	2.61083e+08	2.61175e+08	2.94016e+08	3.20244e+08	3.13407e+08	3.23714e+08	3.33698e+08	3.01603e+08	3.50706e+08	3.67642e+08	0.984674	0.873969	0.891145	0.81608	208641	197358	1.23734e+08	1.23892e+08	1.64893e+08	2.11744e+08	2.1582e+08	2.63811e+08	1.74831e+08	2.97192e+08	3.28946e+08	2.90814e+08	3.07768e+08	3.44206e+08	3.5422e+08	3.40673e+08	3.92857e+08	0.984123	0.787439	0.797788	0.798634
L-Leucine, 2TMS derivative (merged)	Amino acids, peptides, and analogues	ROHFNLRQFUQHCH-YFKPBYRVSA-N	5.95556e+07	6.02809e+07	6.62232e+07	8.74197e+07	1.09599e+08	1.3529e+08	1.31154e+08	1.51619e+08	1.71285e+08	1.60073e+08	1.68066e+08	1.84828e+08	1.6873e+08	2.09042e+08	2.22614e+08	0.989547	0.949261	0.963032	0.875707	679245	629184	6.5158e+07	7.32655e+07	8.52089e+07	1.11472e+08	1.21581e+08	1.50347e+08	1.08211e+08	1.63463e+08	1.84093e+08	1.58732e+08	1.65235e+08	2.02724e+08	1.98414e+08	2.01014e+08	2.46845e+08	0.993516	0.845913	0.862862	0.813048
L-Methionine, 2TMS derivative (merged)	Amino acids, peptides, and analogues	FFEARJCKVFRZRR-BYPYZUCNSA-N	2.95387e+07	2.76798e+07	3.05003e+07	4.65002e+07	7.98602e+07	9.83342e+07	9.81741e+07	1.19785e+08	1.33028e+08	1.3077e+08	1.35847e+08	1.47767e+08	1.2771e+08	1.67309e+08	1.71923e+08	0.998099	0.926922	0.939535	0.865231	60481.8	83019.3	3.73548e+07	3.75428e+07	5.07357e+07	7.29077e+07	7.60237e+07	1.00826e+08	6.09527e+07	1.18136e+08	1.37569e+08	1.1417e+08	1.25162e+08	1.56017e+08	1.58554e+08	1.54359e+08	2.04598e+08	0.99539	0.857228	0.873149	0.813513
L-Ornithine, 3TMS derivative (merged)	Amino acids, peptides, and analogues	AHLPHDHHMVZTML-BYPYZUCNSA-N	2.51753e+07	2.41218e+07	2.83025e+07	3.80558e+07	5.35559e+07	6.86751e+07	6.71458e+07	7.61668e+07	8.69341e+07	7.80828e+07	8.77448e+07	9.61484e+07	8.61939e+07	1.01694e+08	1.12298e+08	0.993412	0.942556	0.958607	0.861425	141070	87191.6	2.8263e+07	2.88068e+07	3.60581e+07	5.1793e+07	5.3725e+07	6.82102e+07	4.18274e+07	7.74012e+07	9.43705e+07	8.02054e+07	8.51443e+07	1.03612e+08	1.00743e+08	9.66857e+07	1.24619e+08	0.995751	0.844299	0.839754	0.802486
L-Proline, 2TMS derivative	Amino acids, peptides, and analogues	ONIBWKKTOPOVIA-BYPYZUCNSA-N	6.71188e+07	6.54443e+07	7.0543e+07	9.96959e+07	1.24363e+08	1.47345e+08	1.502e+08	1.70693e+08	1.87505e+08	1.80472e+08	189627502	2.03928e+08	1.89845e+08	2.2556e+08	2.38426e+08	0.996267	0.949871	0.962142	0.890302	238343	196923	7.63484e+07	8.16103e+07	9.40656e+07	1.27716e+08	1.35347e+08	1.60863e+08	1.23871e+08	1.82377e+08	1.99207e+08	1.79488e+08	1.85349e+08	2.19106e+08	2.2359e+08	2.25842e+08	2.59458e+08	0.992468	0.851118	0.877244	0.855868
L-Threonine, 3TMS derivative (merged)	Amino acids, peptides, and analogues	AYFVYJQAPQTCCC-GBXIJSLDSA-N	2.01692e+07	1.98998e+07	2.06609e+07	2.89034e+07	4.17756e+07	4.85334e+07	4.69228e+07	5.52656e+07	5.9847e+07	5.60998e+07	5.9581e+07	6.57079e+07	6.78044e+07	7.60938e+07	7.54444e+07	0.980862	0.944826	0.943803	0.901373	260544	219577	2.29385e+07	2.46896e+07	2.89469e+07	3.91446e+07	4.4529e+07	5.37001e+07	3.67404e+07	5.91198e+07	6.40338e+07	5.44161e+07	5.88151e+07	6.88081e+07	6.97466e+07	7.10016e+07	8.56565e+07	0.990194	0.822204	0.84326	0.803673
L-Tyrosine, 3TMS derivative (merged)	Amino acids, peptides, and analogues	OUYCCCASQSFEME-QMMMGPOBSA-N	3.35039e+07	3.55693e+07	3.77019e+07	5.74942e+07	7.61327e+07	9.18911e+07	9.12387e+07	1.05746e+08	1.17858e+08	1.12645e+08	1.18481e+08	1.28665e+08	1.17658e+08	1.44527e+08	1.4374e+08	0.995629	0.938974	0.943922	0.87908	111116	92358.7	3.90239e+07	4.1396e+07	5.08618e+07	7.31469e+07	7.66324e+07	9.66856e+07	7.5996e+07	1.09248e+08	1.19777e+08	1.05744e+08	1.12523e+08	1.34435e+08	1.37046e+08	1.36251e+08	1.66152e+08	0.990968	0.857134	0.889125	0.857563
L-Valine, 2TMS derivative (merged)	Amino acids, peptides, and analogues	KZSNJWFQEVHDMF-BYPYZUCNSA-N	1.17237e+08	1.0474e+08	1.13554e+08	1.59501e+08	2.45572e+08	2.89661e+08	2.96355e+08	3.22873e+08	3.42285e+08	3.43414e+08	3.53216e+08	3.64018e+08	3.19015e+08	4.02287e+08	4.10443e+08	0.98669	0.86989	0.889406	0.816267	689103	596168	1.45885e+08	1.42082e+08	1.85121e+08	2.30562e+08	2.3479e+08	2.77054e+08	1.86857e+08	3.13905e+08	3.44896e+08	3.07288e+08	3.30429e+08	3.64561e+08	3.87245e+08	3.67427e+08	4.60777e+08	0.993814	0.823758	0.836128	0.802687
Mannonic acid, lactone - 4TMS	Carbohydrates and carbohydrate conjugates	VNGTZLYNGGLPIZ-LUKYLMHMSA-N	51764.1	48375.1	50564.1	118484	275077	402289	382867	510871	625614	566856	652070	785871	596608	925339	840289	0.971314	0.937918	0.933537	0.861095	0	0	88769.3	82025.7	127495	223092	244633	382072	224635	671563	594841	490949	583623	883920	939153	708692	1.46203e+06	0.909846	0.807517	0.843456	0.731124
Myo-Inositol, 1,3,4,5,6-pentakis-O-(trimethylsilyl)-, bis(trimethylsilyl) phosphate	Alcohols and polyols	INAPMGSXUVUWAF-UYSNGIAKSA-N	432292	375310	452420	1.0249e+06	1.33606e+06	1.87764e+06	1.85896e+06	2.13709e+06	3.26884e+06	2.54416e+06	2.77018e+06	3.01817e+06	2.50743e+06	4.01457e+06	3.30766e+06	0.945383	0.890894	0.881854	0.814878	8832.3	7247.02	592307	500738	723726	1.28489e+06	987702	1.84943e+06	1.53044e+06	2.21778e+06	2.5444e+06	2.00589e+06	2.02856e+06	3.48043e+06	3.84659e+06	2.74971e+06	4.68212e+06	0.914929	0.784926	0.858908	0.780473
Myo-Inositol, 6TMS	Alcohols and polyols	CDAISMWEOUEBRE-GPIVLXJGSA-N	2.45997e+06	1.73341e+06	1.78711e+06	3.73884e+06	7.59749e+06	9.79199e+06	1.05773e+07	1.20158e+07	1.53102e+07	1.48915e+07	1.47765e+07	1.72308e+07	1.37011e+07	2.14202e+07	1.80352e+07	0.970932	0.910168	0.903816	0.854578	18777.9	21866.1	3.27836e+06	3.21854e+06	4.17397e+06	6.86817e+06	6.34446e+06	9.79618e+06	5.77098e+06	1.27537e+07	1.34799e+07	1.18571e+07	1.26061e+07	1.79698e+07	2.07283e+07	1.71392e+07	2.61263e+07	0.953015	0.834173	0.88901	0.811081
Myristic acid, TMS	Fatty acids and conjugates	TUNFSRHWOTWDNC-UHFFFAOYSA-N	2.51685e+07	2.57652e+07	2.37561e+07	3.62259e+07	5.44163e+07	6.74353e+07	6.368e+07	7.9359e+07	9.46268e+07	8.38139e+07	9.27558e+07	1.05635e+08	8.84615e+07	1.23964e+08	1.20013e+08	0.980283	0.937019	0.938134	0.858777	5.01285e+06	4.98339e+06	2.81472e+07	3.16946e+07	3.57903e+07	4.97357e+07	5.65782e+07	7.20596e+07	4.78887e+07	8.67708e+07	9.79816e+07	7.76277e+07	8.99071e+07	1.11993e+08	1.09824e+08	1.12205e+08	1.47773e+08	0.988199	0.867135	0.880957	0.807087
Myristoleic acid, trimethylsilyl ester	Fatty acids and conjugates	YWWVWXASSLXJHU-WAYWQWQTSA-N	23233.7	18981.5	25916.6	65599	156319	247664	277651	327065	438689	417737	392245	531153	421789	590071	662924	0.967219	0.955916	0.967636	0.875427	1629.59	1504.76	49695.7	43122.9	80490.9	182324	143935	242501	106793	318302	456502	332107	337090	566593	653749	471256	967018	0.905173	0.799922	0.829846	0.719693
N,9-bis(Trimethylsilyl)-6-[(trimethylsilyl)oxy]-9H-purin-2-amine	Purines and purine derivatives	UYTPUPDQBNUYGX-UHFFFAOYSA-N	186066	115969	78381.1	245753	381290	357679	624466	613563	179668	834379	696843	179513	780818	901968	228284	0.287132	0.234527	0.220427	0.418919	2981.89	4333.53	228874	178185	169708	471043	367649	363181	218476	641971	179596	688442	596697	196252	1.18548e+06	737513	341957	0.21388	0.13187	0.224078	0.385585
N,O-Bis(tert-butyldimethylsilyl)carbamate	Organic carbonic acids	BVKZGUZCCUSVTD-UHFFFAOYSA-L	140469	168773	213909	232596	405291	625739	415940	614826	852726	573499	692051	953248	593783	967566	1.07406e+06	0.90571	0.855847	0.868972	0.689794	10502.4	8561.23	166386	205356	305037	316310	374555	666585	217367	588119	802382	478116	614093	1.00552e+06	729186	817452	1.42455e+06	0.871351	0.749733	0.731915	0.566239
N-Acetyl glucosamine methoxime, tetrakis(trimethylsilyl)	Carbohydrates and carbohydrate conjugates	OVRNDRQMDRJTHS-FMDGEEDCSA-N	277364	467386	344706	775196	1.01512e+06	1.5984e+06	1.4601e+06	1.84068e+06	1.92883e+06	2.53224e+06	2.12349e+06	3.081e+06	3.03869e+06	3.40794e+06	3.05618e+06	0.902159	0.95566	0.930243	0.932223	0	0	406904	448659	536831	1.1119e+06	1.22752e+06	1.66981e+06	1.74834e+06	1.83983e+06	1.9855e+06	2.26066e+06	2.24558e+06	2.87416e+06	3.58762e+06	3.30421e+06	5.12439e+06	0.877042	0.877217	0.947253	0.858395
N-Acetyl-D-mannosamine, 5TMS	Carbohydrates and carbohydrate conjugates	OVRNDRQMDRJTHS-ZTVVOAFPSA-N	276978	59376.1	193620	141284	248121	286078	335089	448736	618840	525089	890519	911241	713542	1.20589e+06	1.27401e+06	0.781614	0.847796	0.847045	0.788552	4747.53	3621.02	216906	224139	291593	139258	144188	248850	134746	507918	517172	424800	562355	968219	672198	1.0114e+06	1.50149e+06	0.748287	0.823825	0.810395	0.613434
N-Acetylglutamine,N,N',O,O'- tetrakis(trimethylsilyl)-	Amino acids, peptides, and analogues	KSMRODHGGIIXDV-UHFFFAOYSA-N	2.92285e+06	1.96264e+06	2.9136e+06	5.17072e+06	8.36974e+06	1.04531e+07	1.22071e+07	1.40608e+07	1.66385e+07	1.39103e+07	1.58243e+07	1.74569e+07	1.36294e+07	1.85249e+07	2.04097e+07	0.988027	0.906888	0.929662	0.821415	10994	11762.1	4.2622e+06	3.42614e+06	5.56153e+06	7.38049e+06	7.47714e+06	1.12395e+07	8.82356e+06	1.41279e+07	1.53834e+07	1.29241e+07	1.4489e+07	1.70181e+07	1.56938e+07	1.85655e+07	2.01314e+07	0.963757	0.860618	0.880751	0.848796
Niacinamide, TMS derivative	Pyridinecarboxylic acids and derivatives	DFPAKSUCGFBDDF-UHFFFAOYSA-N	1.77224e+06	1.62029e+06	1.62634e+06	2.46748e+06	3.66218e+06	4.83193e+06	4.80921e+06	5.25454e+06	6.13761e+06	6.64522e+06	6.05797e+06	6.91056e+06	6.53493e+06	8.41428e+06	7.44733e+06	0.971953	0.92562	0.919365	0.893605	77974.3	57036.9	1.89884e+06	2.02794e+06	2.2959e+06	4.06201e+06	4.16428e+06	5.05772e+06	2.95344e+06	5.54142e+06	6.61684e+06	6.10083e+06	5.81023e+06	7.39062e+06	9.65344e+06	6.75588e+06	1.10387e+07	0.936788	0.766635	0.815654	0.778985
N-Methyl-L-prolinamide, 2TMS	Amino acids, peptides, and analogues	URHXQSTYLJNJMT-YFKPBYRVSA-N	112957	74495.8	72623.6	104232	171182	198501	190686	215134	315508	229940	260369	360869	388409	443953	490159	0.850427	0.914233	0.905687	0.846759	85420.2	77254.2	121404	123773	116877	150883	167714	215972	145350	296342	341599	246413	304591	391060	413422	341713	587409	0.925594	0.814596	0.829774	0.724146
Nonadecanoic acid, TMS derivative	Fatty acids and conjugates	ISYWECDDZWTKFF-UHFFFAOYSA-N	151844	118459	118137	167553	285061	322094	348186	361245	445678	414924	438649	460790	386389	523201	544451	0.987138	0.898194	0.913713	0.831676	107002	102559	181509	162174	205024	285843	273919	313940	213946	391292	460819	374438	398445	489085	528123	478698	671733	0.974386	0.830354	0.844849	0.778186
N-Trimethylsilylstearamide	Carboximidic acids	LYRFLYHAGKPMFH-UHFFFAOYSA-N	1.72568e+06	1.42739e+06	1.27592e+06	1.97847e+06	2.73872e+06	3.51981e+06	3.59385e+06	4.02243e+06	4.74895e+06	4.53615e+06	4.6378e+06	6.229e+06	6.37988e+06	6.71433e+06	7.76924e+06	0.908932	0.965332	0.964695	0.91117	1.13753e+06	938836	1.63694e+06	1.80773e+06	2.20686e+06	2.9271e+06	2.90685e+06	3.49985e+06	2.84972e+06	4.69764e+06	5.41881e+06	5.10304e+06	5.64461e+06	6.71486e+06	7.34925e+06	7.42734e+06	1.13454e+07	0.914512	0.902486	0.920634	0.807748
N-О±-Acetyl-L-Lysine, 3TMS derivative	Amino acids, peptides, and analogues	VEYYWZRYIYDQJM-ZETCQYMHSA-N	128528	87224.4	84771.1	156716	455275	654843	547594	604199	1.02744e+06	856498	816717	1.02382e+06	779254	1.38191e+06	942846	0.901278	0.830431	0.806225	0.753737	27646.6	20996.2	151370	171711	220168	301803	340667	610600	216370	619378	748730	542451	665113	995384	1.15922e+06	850222	1.67699e+06	0.894456	0.763706	0.807379	0.684706
Octanamide, N-(2-hydroxyethyl)-	Amines	GSILMNFJLONLCJ-UHFFFAOYSA-N	9388.95	14746	26548.4	57517.2	79979.1	127619	158852	185479	185606	318850	255508	351331	274780	287017	408217	0.88426	0.930969	0.945629	0.886123	1269.44	681.683	26140.2	34948	68270.3	90917.8	115643	148256	138761	194882	276141	229146	258010	319736	344606	369489	400841	0.947906	0.909803	0.93676	0.912101
Oxazole, 2-(8Z)-8-heptadecen-1-yl-4,5-dihydro-	Oxazolines	SOTODSFNXCLCGH-KTKRTIGZSA-N	876305	831252	1.22415e+06	2.12148e+06	2.60185e+06	3.61493e+06	5.25253e+06	5.56312e+06	5.21787e+06	8.2059e+06	7.12828e+06	1.04859e+07	8.94274e+06	9.0725e+06	1.41293e+07	0.843187	0.925898	0.946971	0.879529	60199.2	34320.1	1.03479e+06	1.20902e+06	1.62035e+06	2.88673e+06	3.41108e+06	4.35336e+06	4.29201e+06	6.46405e+06	7.97299e+06	7.93802e+06	8.8419e+06	9.88377e+06	1.14357e+07	1.21071e+07	1.69094e+07	0.92679	0.938557	0.963514	0.888172
Palmidrol, TMS derivative	Carboximidic acids	HXYVTAGFYLMHSO-UHFFFAOYSA-N	258814	189958	246598	413128	489019	681356	872130	924004	989504	1.20573e+06	1.11591e+06	1.81696e+06	1.95272e+06	1.51634e+06	2.6897e+06	0.760926	0.88431	0.902245	0.836115	73573.6	96206.4	276002	257346	369947	617852	675073	779267	877222	1.14571e+06	1.3615e+06	1.57271e+06	1.74718e+06	1.73194e+06	2.0044e+06	2.36461e+06	3.26937e+06	0.879041	0.946755	0.96253	0.876612
Palmitic Acid, TMS derivative	Fatty acids and conjugates	IPCSVZSSVZVIGE-UHFFFAOYSA-N	6.99701e+06	7.18364e+06	6.57343e+06	8.96999e+06	1.06958e+07	1.26009e+07	1.28502e+07	1.38969e+07	1.63124e+07	1.56376e+07	1.5761e+07	1.78367e+07	1.68395e+07	2.03625e+07	2.02235e+07	0.977598	0.96286	0.960828	0.906902	4.07575e+06	3.48266e+06	7.4099e+06	7.53446e+06	8.14263e+06	1.10506e+07	1.2026e+07	1.34315e+07	1.05612e+07	1.61172e+07	1.77053e+07	1.53358e+07	1.62011e+07	1.88139e+07	2.02286e+07	1.85278e+07	2.44628e+07	0.991437	0.844277	0.86668	0.826285
Pentadecanoic acid, TMS derivative	Fatty acids and conjugates	WQEPLUUGTLDZJY-UHFFFAOYSA-N	428238	330701	266288	485966	1.06139e+06	1.35691e+06	1.29933e+06	1.47963e+06	1.94306e+06	1.78666e+06	1.80272e+06	2.13429e+06	1.68487e+06	2.49446e+06	2.44405e+06	0.98091	0.912335	0.917423	0.833473	215738	245970	534556	522237	662017	1.21531e+06	1.12249e+06	1.26867e+06	617169	1.64517e+06	2.3143e+06	1.4286e+06	1.63241e+06	2.20484e+06	2.49145e+06	1.99673e+06	3.30397e+06	0.933143	0.748293	0.752975	0.681695
Pentanedioic acid, 2-[(trimethylsilyl)oxy]-, bis(trimethylsilyl) ester	Dicarboxylic acids and derivatives	JFCQEDHGNNZCLN-UHFFFAOYSA-N	284968	253150	235992	344420	646282	819789	744032	993916	1.15684e+06	1.01318e+06	1.19547e+06	1.29988e+06	1.10998e+06	1.59882e+06	1.54897e+06	0.97394	0.925954	0.930111	0.855567	121858	108752	327142	297767	446779	529855	653223	814696	451837	992743	1.25175e+06	854311	1.07725e+06	1.36021e+06	1.38804e+06	1.38006e+06	2.10043e+06	0.951048	0.842347	0.847285	0.735998
Phenylalanine, 2TMS derivative (merged)	Amino acids, peptides, and analogues	COLNVLDHVKWLRT-QMMMGPOBSA-N	2.45109e+07	2.33114e+07	2.59096e+07	3.82323e+07	5.84593e+07	7.09802e+07	6.87146e+07	8.05208e+07	8.9961e+07	8.48334e+07	8.95585e+07	9.80946e+07	8.65901e+07	1.11074e+08	1.12326e+08	0.99742	0.923685	0.933778	0.855867	1.03996e+06	957811	2.91588e+07	3.10862e+07	3.99665e+07	5.51209e+07	5.89766e+07	7.49587e+07	4.90288e+07	8.26912e+07	9.35359e+07	7.87061e+07	8.41611e+07	1.03765e+08	1.03067e+08	1.04204e+08	1.26798e+08	0.995238	0.83576	0.85486	0.810502
Phosphoric acid, bis(trimethylsilyl) 2,3-bis[(trimethylsilyl)oxy]propyl ester	Non-metal phosphates	NBIIXXVUZAFLBC-UHFFFAOYSA-N	8.30912e+06	8.30806e+06	8.02279e+06	1.38046e+07	2.09289e+07	2.57404e+07	2.71977e+07	3.2619e+07	3.51569e+07	3.37099e+07	3.68264e+07	3.96007e+07	3.62486e+07	4.61201e+07	4.63839e+07	0.99527	0.941993	0.95085	0.892548	2438.2	3800.56	1.00501e+07	9.81496e+06	1.24585e+07	1.91942e+07	2.01805e+07	2.57453e+07	1.83158e+07	3.34751e+07	3.70792e+07	3.09427e+07	3.49304e+07	4.19987e+07	4.34226e+07	4.14175e+07	5.36656e+07	0.996284	0.862887	0.883699	0.846485
Phosphoric acid, bis(trimethylsilyl)monomethyl ester	Phosphate esters	CAAULPUQFIIOTL-UHFFFAOYSA-N	1.01773e+06	465624	424179	674415	2.81416e+06	3.12809e+06	3.19111e+06	3.32045e+06	3.84105e+06	3.88062e+06	3.63694e+06	4.35454e+06	3.59703e+06	4.97481e+06	3.83223e+06	0.915686	0.782287	0.773529	0.740112	175929	204928	1.25292e+06	1.09389e+06	1.51338e+06	2.02325e+06	2.3569e+06	2.62152e+06	684640	3.38877e+06	4.35832e+06	3.03807e+06	3.16418e+06	4.06119e+06	5.31178e+06	3.34988e+06	5.84771e+06	0.887794	0.639767	0.654229	0.619885
Propanoic acid, 3-[[bis[(trimethylsilyl)oxy]phosphinyl]oxy]-2-[(trimethylsilyl)oxy]-, trimethylsilyl ester, (S)-	Carbohydrates and carbohydrate conjugates	OSJPPGNTCRNQQC-REOHCLBHSA-N	1.1459e+06	844845	1.09367e+06	2.09138e+06	2.22209e+06	3.5804e+06	3.9155e+06	3.74e+06	5.57611e+06	5.14125e+06	4.16855e+06	5.7515e+06	5.70277e+06	5.62466e+06	7.05885e+06	0.929612	0.940812	0.955023	0.864413	8155.07	6359.81	1.40214e+06	973974	1.62715e+06	2.8744e+06	2.03436e+06	3.78668e+06	2.92769e+06	3.69053e+06	5.68043e+06	4.80514e+06	3.95274e+06	6.67194e+06	7.29108e+06	4.83225e+06	8.98174e+06	0.900772	0.768059	0.813303	0.747278
Pyrimidine, 5-methyl-2,4-bis[(trimethylsilyl)oxy]-	Pyrimidines and pyrimidine derivatives	CZPWVGJYEJSRLH-UHFFFAOYSA-N	175404	177075	109413	237099	502807	616164	647901	666100	775739	746392	760362	1.12102e+06	935980	1.24385e+06	1.16284e+06	0.941709	0.939991	0.924894	0.872341	52831.4	59049.9	169958	194764	294210	452674	567030	661528	285147	748448	952312	783772	856142	1.01408e+06	1.09589e+06	1.04278e+06	1.64155e+06	0.964	0.841915	0.837288	0.75268
Pyroglutamic acid, TMS derivative (merged)	Amino acids, peptides, and analogues	ODHCTXKNWHHXJC-VKHMYHEASA-N	5.8719e+07	5.92771e+07	5.9406e+07	8.89976e+07	1.70479e+08	2.07685e+08	1.88878e+08	2.45635e+08	2.70849e+08	2.52681e+08	2.81692e+08	3.35675e+08	3.31322e+08	4.10206e+08	4.04481e+08	0.959116	0.954365	0.948811	0.90284	9.1336e+06	8.37218e+06	7.18961e+07	7.94708e+07	9.94206e+07	1.33326e+08	1.69027e+08	2.09758e+08	1.20864e+08	2.62431e+08	2.89976e+08	2.33705e+08	3.0431e+08	3.61711e+08	3.47686e+08	3.4587e+08	5.20329e+08	0.96808	0.877671	0.875566	0.780904
Ritalinic acid, 2TMS derivative	Amines	INGSNVSERUZOAK-UHFFFAOYSA-N	280223	365522	247290	786797	873789	1.4401e+06	1.41325e+06	1.35818e+06	2.05596e+06	1.60368e+06	1.63623e+06	2.62443e+06	2.82657e+06	2.84474e+06	2.58918e+06	0.863023	0.938073	0.903987	0.878361	1076.65	628.344	211859	280218	428062	804752	1.30003e+06	1.75852e+06	884760	1.93226e+06	2.44616e+06	2.19076e+06	2.35611e+06	2.58482e+06	2.59737e+06	2.20145e+06	4.10143e+06	0.956549	0.831242	0.812775	0.754083
Scyllo-Inositol, 6TMS	Alcohols and polyols	CDAISMWEOUEBRE-CDRYSYESSA-N	339454	489213	442756	1.34914e+06	972085	1.33511e+06	1.82167e+06	2.33814e+06	2.61292e+06	2.60985e+06	3.06349e+06	4.00696e+06	5.20176e+06	4.50584e+06	5.83834e+06	0.783917	0.925785	0.918419	0.915837	348.89	501.744	470149	341558	475682	1.19219e+06	1.26744e+06	1.73645e+06	2.38556e+06	3.09437e+06	3.69324e+06	3.34211e+06	4.00648e+06	4.43222e+06	4.79176e+06	5.23611e+06	7.47468e+06	0.916438	0.938788	0.962285	0.890851
Serine, 3TMS derivative (merged)	Amino acids, peptides, and analogues	MTCFGRXMJLQNBG-REOHCLBHSA-N	4.3778e+07	3.99924e+07	4.1888e+07	5.68327e+07	9.36052e+07	1.06444e+08	1.05587e+08	1.25352e+08	1.24273e+08	1.25098e+08	1.30909e+08	1.36503e+08	1.371e+08	1.48451e+08	1.48929e+08	0.979011	0.88793	0.897312	0.855679	947986	696558	5.50165e+07	5.11333e+07	6.63405e+07	8.28875e+07	9.06738e+07	1.0487e+08	6.79477e+07	1.23804e+08	1.3374e+08	1.17247e+08	1.27389e+08	1.35767e+08	1.40417e+08	1.37037e+08	1.62545e+08	0.982806	0.790065	0.788502	0.781824
Silanol, trimethyl-, phosphate (3:1)	Non-metal phosphates	NBIIXXVUZAFLBC-UHFFFAOYSA-K	2.51035e+08	2.04185e+08	2.0524e+08	2.70388e+08	3.90804e+08	4.33996e+08	4.79201e+08	5.14568e+08	5.37458e+08	5.38699e+08	5.41749e+08	5.5178e+08	5.46503e+08	6.43028e+08	6.56443e+08	0.986014	0.892817	0.912016	0.868889	2.54981e+07	2.58891e+07	2.79419e+08	2.64622e+08	2.9611e+08	4.03199e+08	3.92963e+08	4.45578e+08	3.02216e+08	5.27075e+08	5.66972e+08	5.32924e+08	526016786	5.98804e+08	6.47843e+08	5.78068e+08	7.007e+08	0.97719	0.781101	0.795394	0.795784
Tetradecanal, O-methyloxime	Fatty aldehydes	UHUFTBALEZWWIH-UHFFFAOYSA-N	2.51545e+07	2.80571e+07	2.40036e+07	3.73606e+07	4.53048e+07	5.02287e+07	4.89148e+07	5.82164e+07	6.57013e+07	6.20455e+07	6.49506e+07	6.88815e+07	7.03439e+07	8.90812e+07	8.05284e+07	0.955187	0.934897	0.922418	0.90555	1.54802e+07	1.44611e+07	2.87804e+07	2.88635e+07	3.04029e+07	4.47888e+07	4.22047e+07	5.15546e+07	4.42136e+07	5.96505e+07	6.33716e+07	5.87117e+07	6.21768e+07	7.63784e+07	8.31277e+07	7.926e+07	9.60221e+07	0.968949	0.871922	0.929517	0.885195
Timonacic, 2TMS derivative	Amino acids, peptides, and analogues	DZLNHFMRPBPULJ-UHFFFAOYSA-N	3.82251e+06	3.23238e+06	3.31346e+06	4.77453e+06	7.0375e+06	8.14046e+06	8.73348e+06	9.55356e+06	1.13715e+07	1.13466e+07	1.13795e+07	1.32673e+07	9.89321e+06	1.41101e+07	1.16558e+07	0.950618	0.87402	0.861481	0.806534	19827.4	28255.6	4.32819e+06	4.29731e+06	5.63747e+06	7.22568e+06	6.87713e+06	8.41108e+06	5.51815e+06	1.15723e+07	1.00919e+07	9.75496e+06	1.02332e+07	1.28508e+07	1.4627e+07	1.1901e+07	1.73413e+07	0.948754	0.77966	0.832918	0.776352
Tridecanamide, TMS	Fatty amides	RSSGSPAYFRXVKG-UHFFFAOYSA-N	165993	144963	117674	195560	279819	400699	407045	379512	500182	449561	393805	843249	877605	653436	753807	0.738404	0.861015	0.82832	0.791434	96402	83845.4	158902	182671	206929	290008	356167	423055	256765	434500	632128	637542	625762	745436	782638	719387	1.63085e+06	0.805703	0.811916	0.794088	0.64316
Tridecanoic acid, TMS derivative	Fatty acids and conjugates	SZHOJFHSIKHZHA-UHFFFAOYSA-N	86813.7	55096	48666.6	64866.8	206635	226490	207902	275425	319146	269594	325775	309146	212945	436637	352268	0.909523	0.760236	0.767607	0.696421	46968.8	42768.3	117240	97925.2	136246	199386	169550	196460	89196.4	278523	330067	212518	222787	328127	374850	304558	480870	0.894856	0.687132	0.710423	0.625141
Uracil, 2TMS derivative	Pyrimidines and pyrimidine derivatives	ISAKRJDGNUQOIC-UHFFFAOYSA-N	7.77447e+06	3.61259e+06	3.67116e+06	5.35154e+06	1.72882e+07	1.89122e+07	2.11154e+07	2.36861e+07	2.41723e+07	2.78183e+07	2.72451e+07	2.74818e+07	2.3213e+07	3.46565e+07	3.14269e+07	0.957625	0.835723	0.847813	0.816887	2.12082e+06	2.49387e+06	9.58025e+06	8.77986e+06	1.12212e+07	1.46717e+07	1.58221e+07	1.7728e+07	6.80573e+06	2.19889e+07	2.5626e+07	2.0846e+07	2.17573e+07	2.78591e+07	3.27832e+07	2.77477e+07	4.13878e+07	0.931332	0.767315	0.784273	0.705014
Urea, 3TMS derivative	Ureas	XSQUKJJJFZCRTK-UHFFFAOYSA-N	8.44467e+06	5.7383e+06	6.67158e+06	7.76385e+06	1.48446e+07	2.16788e+07	2.65762e+07	2.54929e+07	3.44082e+07	3.36053e+07	3.25516e+07	3.78238e+07	1.37838e+07	3.34681e+07	4.43731e+07	0.832587	0.708564	0.756718	0.586776	5.0258e+06	4.87354e+06	9.21049e+06	1.04761e+07	1.3906e+07	1.48864e+07	1.58124e+07	2.16276e+07	8.10421e+06	2.09638e+07	3.60545e+07	2.12985e+07	2.04246e+07	3.67127e+07	3.23271e+07	3.38775e+07	4.93596e+07	0.874454	0.741445	0.724752	0.589262
Vanillic Acid, 2TMS derivative	Benzoic acids and derivatives	WKOLLVMJNQIZCI-UHFFFAOYSA-N	8204.17	5943.25	3564.38	10529.5	42155.8	52623.1	69082.8	83678.1	113406	118861	96662.7	115577	105712	168369	162781	0.941551	0.910897	0.917832	0.877911	507.491	1166.34	16888.5	12779.5	20060.2	41356.7	34456.8	52997.4	20503	76389	110422	74786.9	83337.7	143484	169196	142845	229129	0.904616	0.820196	0.860641	0.754215
Xylitol, 5TMS	Carbohydrates and carbohydrate conjugates	VJDOAZKNBQCAGE-VPENINKCSA-N	784518	771623	737300	1.45701e+06	2.84034e+06	3.25336e+06	3.52072e+06	5.08153e+06	5.72511e+06	5.38498e+06	6.53439e+06	6.58219e+06	5.71815e+06	9.2121e+06	8.28769e+06	0.949603	0.921618	0.919959	0.88209	95.6785	179.238	963310	1.06086e+06	1.29626e+06	2.33954e+06	2.50832e+06	3.51278e+06	2.1208e+06	5.39879e+06	5.62683e+06	4.52401e+06	5.85713e+06	7.33192e+06	7.96664e+06	7.97583e+06	1.09439e+07	0.960964	0.88286	0.915416	0.836182
О±-D-Galactopyranose, 1,2,3-tris-O-(trimethylsilyl)-, cyclic methylboronate	Carbohydrates and carbohydrate conjugates	PTHCMJGKKRQCBF-OLYDTGNASA-N	1.97206e+07	1.98098e+07	1.82174e+07	2.76581e+07	3.93371e+07	4.77767e+07	4.59724e+07	5.49721e+07	6.50415e+07	5.78298e+07	6.24238e+07	7.13073e+07	6.20704e+07	8.08113e+07	8.07853e+07	0.988172	0.942548	0.945783	0.864951	5.15605e+06	5.04621e+06	2.1912e+07	2.38764e+07	2.70409e+07	3.70828e+07	4.15463e+07	5.1131e+07	3.58848e+07	6.04522e+07	6.7969e+07	5.53368e+07	6.1833e+07	7.55401e+07	7.36302e+07	7.38835e+07	9.69908e+07	0.993363	0.859228	0.868976	0.805423
О±-D-Glucopyranose, 2,3,4,6-tetrakis-O-(trimethylsilyl)-, bis(trimethylsilyl) phosphate	Carbohydrates and carbohydrate conjugates	HXXFSFRBOHSIMQ-VFUOTHLCSA-L	5.51101e+06	4.42476e+06	4.2009e+06	6.79057e+06	1.0462e+07	1.23765e+07	1.38486e+07	1.54068e+07	1.92395e+07	1.90764e+07	1.95488e+07	2.12486e+07	1.73668e+07	2.38773e+07	2.48697e+07	0.98223	0.934159	0.944462	0.872589	1.7504e+06	1.69518e+06	5.5899e+06	5.86748e+06	6.62727e+06	1.01432e+07	1.09621e+07	1.4112e+07	9.55077e+06	1.7944e+07	2.01937e+07	1.73232e+07	1.9079e+07	2.21136e+07	2.66736e+07	2.26097e+07	3.2858e+07	0.975304	0.844099	0.882987	0.834878
О±-Phenylpiperidine-2-acetamide, 2TMS	Amino acids, peptides, and analogues	LJLMNWPXAYKPGV-UHFFFAOYSA-N	358069	323308	301871	369631	634949	804255	790319	887581	1.06677e+06	991825	1.03877e+06	1.35248e+06	1.03512e+06	1.48751e+06	1.4634e+06	0.958159	0.933464	0.932452	0.842007	142314	127510	358992	363238	437565	592347	718566	982252	415644	953096	1.14465e+06	937213	1.02847e+06	1.34309e+06	1.3405e+06	1.25744e+06	2.05068e+06	0.939299	0.803901	0.810443	0.692742
ОІ-D-Fructofuranose, 1,2,3,4,6-pentakis-O-(trimethylsilyl)-	Carbohydrates and carbohydrate conjugates	RFSUNEUAIZKAJO-ZXXMMSQZSA-N	108620	85689	87821	276616	426899	507992	646532	708426	715998	906936	844892	963009	1.01581e+06	1.27486e+06	1.05045e+06	0.937202	0.936952	0.919384	0.95367	367.687	542.367	186721	157666	200134	426530	309136	420404	362667	666965	621723	720196	652573	1.11046e+06	1.15119e+06	1.04722e+06	1.4928e+06	0.904342	0.87456	0.930094	0.843539
ОІ-D-Tagatopyranose, 1,2,3,4,5-pentakis-O-(trimethylsilyl)-	Carbohydrates and carbohydrate conjugates	LKDRXBCSQODPBY-VANKVMQKSA-N	2.80823e+06	2.93596e+06	2.67276e+06	4.16391e+06	7.75076e+06	9.46725e+06	8.48016e+06	1.22466e+07	1.45642e+07	1.22364e+07	1.48684e+07	1.68388e+07	1.23783e+07	2.07597e+07	1.92114e+07	0.954337	0.906319	0.906173	0.819468	41994.1	41600.5	3.29386e+06	4.01224e+06	4.43715e+06	6.11885e+06	7.46493e+06	9.98332e+06	5.53287e+06	1.2808e+07	1.44435e+07	1.04114e+07	1.34037e+07	1.78146e+07	1.67989e+07	1.82135e+07	2.49562e+07	0.961742	0.868576	0.879323	0.773388
ОІ-N-Acetylneuraminic acid, methyl ester-2-methyl-7,9-methyl-boronate-3,8-di(trimethylsilyl)-	Carbohydrates and carbohydrate conjugates	FOQIPXDKYKWRLB-UHFFFAOYSA-N	36014.7	33104	30663.6	49992.7	79340.3	110227	114819	137324	200463	153446	176291	269297	258963	307174	325184	0.870734	0.951819	0.93649	0.87623	16461.7	18788.5	42465.1	42567.8	54626.6	76185.8	88855.3	127723	82962.2	171981	220857	164978	206564	268617	268239	272386	515098	0.87879	0.85515	0.857893	0.709195
																		R2 XIC	R2 BCA (aliq)	R2 BCA (sed)	Cell number																		R2 XIC	R2 BCA (aliq)	R2 BCA (sed)	Cell number
																	mean R2	0.905911	0.885865	0.885994	0.834223																	mean R2	0.919271	0.814348	0.835604	0.768017
																	R2>0.95	0	0	0	0																	R2>0.95	0	0	0	0
																	0.9< R2<0.95	0	0	0	0																	0.9< R2<0.95	0	0	0	0
																	0.75< R2<0.9	0	0	0	0																	0.75< R2<0.9	0	0	0	0
																	0.5< R2<0.75	0	0	0	0																	0.5< R2<0.75	0	0	0	0
																	R2<0.5	0	0	0	0																	R2<0.5	0	0	0	0
																	total	0	0	0	0																	total	0	0	0	0
																	R2>0.95	0	0	0	0																	R2>0.95	0	0	0	0
																	0.9< R2<0.95	0	0	0	0																	0.9< R2<0.95	0	0	0	0
																	0.75< R2<0.9	0	0	0	0																	0.75< R2<0.9	0	0	0	0
																	0.5< R2<0.75	0	0	0	0																	0.5< R2<0.75	0	0	0	0
																	R2<0.5	0	0	0	0																	R2<0.5	0	0	0	0
